# Supplementary material for: Discrete natural neighbour interpolation with uncertainty using cross-validation error-distance fields
Source: PeerJ Comput Sci. 2020 Jul 13;6:e282. doi: 10.7717/peerj-cs.282 (PMC7924714; doi:10.7717/peerj-cs.282)
Supplement: Supplemental Information 1 [file peerj-cs-06-282-s001.zip]

Archive with 18 entries (14 files):
- discreteNaturalNeighbourInterpolation.py
- experimental-process/
- experimental-process/experimental-process.py
- experimental-process/figure-5.png
- experiments/
- experiments/experiments.py
- experiments/figure-6.png
- experiments/results.txt
- LICENSE.txt
- nlms/
- nlms/figure-4.png
- nlms/nlms.py
- nni-discrete-method/
- nni-discrete-method/figure-1.png
- nni-discrete-method/figure-2.png
- nni-discrete-method/figure-3.png
- nni-discrete-method/nni-discrete-method.py
- nni-discrete-method/points.txt
