# Supplementary material for: Discrete natural neighbour interpolation with uncertainty using cross-validation error-distance fields
Source: PeerJ Comput Sci. 2020 Jul 13;6:e282. doi: 10.7717/peerj-cs.282 (PMC7924714; doi:10.7717/peerj-cs.282)
Supplement: Supplemental Information 1 [file peerj-cs-06-282-s001.zip › experiments/results.txt]

2.200000000000000000e+01	8.340440094051480013e-01	7.234300768215505550e-02	3.905860649675195473e-02	2.957038316642850162e-02	9.029274903741807412e-02	5.741423139345878945e-02
2.500000000000000000e+01	1.599829386054071545e+00	3.682632807976347206e-02	3.079183994481680259e-02	2.090130214781183576e-02	8.972911805224857706e-02	6.646267230408353655e-02
2.500000000000000000e+01	2.247577345796527570e-01	1.321376073099383708e-01	1.024965491965531966e-01	7.804841340550672246e-02	1.078013925123863237e-01	1.477089326959488136e-01
2.100000000000000000e+01	9.312400232684736601e-01	7.251464908511939811e-02	4.445984443036966188e-02	3.404474163864452951e-02	7.101493579553598556e-02	5.300108008837682572e-02
7.300000000000000000e+01	7.748671340464294843e-01	5.864594662005091080e-02	4.389506120293962949e-02	3.119334542438412933e-02	5.680253330772030290e-02	3.751961084328835766e-02
1.100000000000000000e+01	3.247026792034357623e-01	1.270684617525416893e-01	7.071778350648225131e-02	6.200691393326166617e-02	1.037701459373288893e-01	7.913396038462676418e-02
4.800000000000000000e+01	8.534379951676387410e-01	4.192331917476438408e-02	3.869131888905387451e-02	2.314087070430493470e-02	6.213222353889832211e-02	3.668395159914960429e-02
4.400000000000000000e+01	9.672461915132009036e-01	4.845984861863619070e-02	2.889034763972740671e-02	2.260994734842055112e-02	7.255880477609798207e-02	4.272267095657104191e-02
6.300000000000000000e+01	4.867378700154409987e-01	6.426652139030240851e-02	6.686921786558971958e-02	4.729158858743124499e-02	7.311291231915098554e-02	5.151892596869456914e-02
4.100000000000000000e+01	4.893620436266077345e-01	8.431897085264088154e-02	6.504617613380177243e-02	4.264729783450012940e-02	8.812269109944545487e-02	7.579286999002195213e-02
5.800000000000000000e+01	2.258717250479094218e-01	1.136072493326674288e-01	1.097741031858199823e-01	8.178983393763390730e-02	1.171056968342549381e-01	1.136658070558104888e-01
2.300000000000000000e+01	7.129243967092611101e-01	8.006850219421295101e-02	6.220675133653348621e-02	4.163822259663571557e-02	7.420794869682098560e-02	4.602361898673625745e-02
5.300000000000000000e+01	1.704435271315947187e-01	1.098719420077780701e-01	9.382239226859249992e-02	6.916687427777953867e-02	9.882472888973478642e-02	7.319287509306485195e-02
3.200000000000000000e+01	8.711165590527354396e-01	4.645183171853974058e-02	5.091444595226732317e-02	3.049996391973999396e-02	4.921561384084923579e-02	2.347689006273335349e-02
4.400000000000000000e+01	1.002731312289697252e+00	4.700860343532369673e-02	4.494185652395805280e-02	2.449853686314557369e-02	8.247895858557727222e-02	5.196421625999902288e-02
9.100000000000000000e+01	2.566805440030184293e-02	8.970758669878432789e-02	9.485250027563373043e-02	6.515522710506366222e-02	1.078779043008738919e-01	7.526605755727550084e-02
5.000000000000000000e+01	5.821627310427013313e-02	1.144643860070133773e-01	1.135410979934818598e-01	9.655559654530491975e-02	1.368038156901291158e-01	2.490047878132159720e-01
6.700000000000000000e+01	6.739586600803590954e-01	4.139257196400112498e-02	4.966013070944750446e-02	3.052375257732536581e-02	5.581642613209820275e-02	3.177587507450959498e-02
3.600000000000000000e+01	1.635027097038597610e+00	2.467507551372230198e-02	2.079875086767949202e-02	1.096896467146734472e-02	6.780405991661972442e-02	4.219083444299642077e-02
4.000000000000000000e+01	1.116487320409064177e+00	5.391000997692276669e-02	4.193736406588748772e-02	3.176683241251701539e-02	8.336786536725192265e-02	5.907065867582696889e-02
2.800000000000000000e+01	7.217197052618680164e-01	1.219067054282976376e-01	8.703985067859627833e-02	6.343254116000814069e-02	1.070187364043928141e-01	1.028117762288963122e-01
8.500000000000000000e+01	3.563532682877430524e-01	8.982227480886272042e-02	8.562570925430322555e-02	5.270218957232185308e-02	9.106363815221890645e-02	6.499116507505660334e-02
1.000000000000000000e+01	7.576703803633273449e-01	9.099484209594407846e-02	6.895459774850566659e-02	6.243517787342894865e-02	1.152870078326210801e-01	1.140485357656120108e-01
6.400000000000000000e+01	5.502641999333151013e-01	6.364614645291515049e-02	6.057450288321101356e-02	4.257855541729903270e-02	8.783676345358464033e-02	5.239952389493936907e-02
3.000000000000000000e+01	2.998536261473945252e-01	8.036042682917744762e-02	8.139796750378523738e-02	6.416491453762254715e-02	1.015787255389883070e-01	7.649322203684327803e-02
3.100000000000000000e+01	5.827478192252497635e-01	8.337564020194759840e-02	8.703267897410763010e-02	5.561791303396995678e-02	1.007176555924586964e-01	6.997559517728788037e-02
6.600000000000000000e+01	1.974349429697221714e+00	2.948902050649984674e-02	2.057558597674142425e-02	1.565219338477441546e-02	5.298146963556545769e-02	2.629095382293511474e-02
4.300000000000000000e+01	1.578367607165767073e-01	9.983684211382121143e-02	1.198574844473130618e-01	7.591652539136371780e-02	1.276436554850031158e-01	9.275447420812016341e-02
6.400000000000000000e+01	5.513842443824650275e-01	6.187324922543629979e-02	5.872585937384745131e-02	3.920118679258106920e-02	6.880476722092439268e-02	5.911970875920027207e-02
6.000000000000000000e+01	7.406813387680108995e-01	4.229813085999356570e-02	4.332861775982925490e-02	2.732312331163951058e-02	8.823267491074242297e-02	6.994837362764827482e-02
4.000000000000000000e+01	1.706853832765266477e+00	5.701216950498373681e-02	3.466174232348417927e-02	1.969813034593191278e-02	6.794203869548109953e-02	2.780869158892906867e-02
6.500000000000000000e+01	1.824002694657870460e+00	2.453467566101608099e-02	1.770573041694986291e-02	1.004207892043287691e-02	3.768445774579545077e-02	2.587428080772027558e-02
6.100000000000000000e+01	1.272443240755326110e+00	2.719832172512983912e-02	2.282288095145114729e-02	1.418958069870564567e-02	6.699346546951769066e-02	4.205650649332907942e-02
2.400000000000000000e+01	1.432137889701970757e+00	8.750955394200059245e-02	3.748663918548891111e-02	3.152307774236148830e-02	9.274378316917050724e-02	5.051299895301493426e-02
6.900000000000000000e+01	1.706233730563308626e+00	1.844368739169833377e-02	1.961056233857451370e-02	1.009073204137726255e-02	3.175588915735603340e-02	1.607959360489161563e-02
4.500000000000000000e+01	1.495342475830368389e+00	3.238851984146935009e-02	2.258765145093644469e-02	1.606676621303851707e-02	7.559395000048127478e-02	4.867972283480394291e-02
5.000000000000000000e+01	3.825442782553347687e-01	6.605607834202818773e-02	9.066037092828284349e-02	5.960632251383443658e-02	1.043420116748696030e-01	7.097316696477401488e-02
6.600000000000000000e+01	4.020865114963338982e-01	1.089571199709745974e-01	1.048951921298982431e-01	6.872765441850277324e-02	1.135278763851772510e-01	7.412510937064532845e-02
9.000000000000000000e+01	1.982354766374527122e+00	1.638478381470824877e-02	1.128065742213275706e-02	8.472304936890294458e-03	3.311310089977267945e-02	2.313680645322820084e-02
3.400000000000000000e+01	1.425519630742293486e-01	7.363746346198238313e-02	9.356358607690670737e-02	6.596319290229921140e-02	9.778416753394539307e-02	7.615762163764867865e-02
7.400000000000000000e+01	1.204097114817468617e+00	3.689607026652684529e-02	2.710291254691369472e-02	1.747559993485085783e-02	4.168560516054706233e-02	2.514738299937444022e-02
5.700000000000000000e+01	7.943845544895318245e-01	7.370341302557711916e-02	5.336992485054853352e-02	3.931829143372720520e-02	7.818160566525080013e-02	4.975816971844310849e-02
7.300000000000000000e+01	1.757269024118462308e+00	2.175460662546430460e-02	1.821052322742095983e-02	1.175871122988685069e-02	3.480921776800833395e-02	1.795224794042063476e-02
4.800000000000000000e+01	1.599328915380372029e+00	2.929524423767745564e-02	1.832851465702380750e-02	1.389217985389166847e-02	4.932106249983003038e-02	2.225113711635329575e-02
8.600000000000000000e+01	6.867180040269555974e-01	4.781448611691856837e-02	5.417983122275213392e-02	3.938951124520175678e-02	1.362612592252016031e-01	9.629809099548955476e-02
9.400000000000000000e+01	4.625348312735055867e-01	7.979078256132358937e-02	6.918563005924176224e-02	5.110532678646630134e-02	9.089784860149820178e-02	5.997261019669766074e-02
1.400000000000000000e+01	1.602106474844749329e+00	5.930276819017125944e-02	3.187844332957295856e-02	2.854319517117035951e-02	6.374154839753741475e-02	9.378124667380494106e-02
5.700000000000000000e+01	1.158454575891266103e+00	4.375294965507302292e-02	2.840965020518715009e-02	2.043670068809339338e-02	4.439412397930364573e-02	2.824540707690804953e-02
2.600000000000000000e+01	1.183244209537448466e+00	3.300897174357417252e-02	2.984444402975978961e-02	1.782159313129464545e-02	5.018926085630610184e-02	3.762514213499956739e-02
3.300000000000000000e+01	1.603458368586716531e+00	5.795388426308162311e-02	3.140012828753548091e-02	2.789911427129522850e-02	4.911785912480287619e-02	5.102866133509077751e-02
6.500000000000000000e+01	3.402304747271045482e-01	8.222932796144405421e-02	7.775022752594956676e-02	5.228737010451719319e-02	9.266346840947503605e-02	6.648963670398559678e-02
2.900000000000000000e+01	1.037231789874391019e+00	5.368960593524450126e-02	4.393586899239463467e-02	2.735021355989149944e-02	6.786073010991672261e-02	5.040600801153727328e-02
1.400000000000000000e+01	1.981021644938811388e+00	4.330808031363029414e-02	3.201393824228288693e-02	2.134322796921967261e-02	1.250139479894519512e-01	1.017374126298542097e-01
7.600000000000000000e+01	1.869870984781013101e+00	1.216518318125149600e-02	8.962677749865812296e-03	6.642496297589698014e-03	3.655916616502377647e-02	1.984733903009341591e-02
6.500000000000000000e+01	3.509695541133268648e-01	6.771113990987895348e-02	6.965669340790166253e-02	4.585401525447111576e-02	8.270733004939434529e-02	5.475521941572064621e-02
4.600000000000000000e+01	1.044592822211368066e+00	5.472550633224037425e-02	4.246306465214141901e-02	2.861724251526152202e-02	6.503984867099424361e-02	3.782261885225717685e-02
7.600000000000000000e+01	1.120180221225806294e+00	2.939663535624411142e-02	2.114725616089535229e-02	1.799408719756100117e-02	4.381763683589686570e-02	2.847060204824692839e-02
3.300000000000000000e+01	1.019841023813417680e+00	5.723123170882055827e-02	3.574580830149986371e-02	2.904970891042647427e-02	7.114874857372797956e-02	4.329572736515978348e-02
3.700000000000000000e+01	7.113522236351141892e-01	7.983960567924826279e-02	5.499193161815321695e-02	3.384945838764082116e-02	7.584572081341196814e-02	7.325959898195091857e-02
9.700000000000000000e+01	1.299273530512752073e+00	2.975056288764817494e-02	1.893179600012389815e-02	1.398288385103025125e-02	4.458818104446318070e-02	2.165573633121825950e-02
9.700000000000000000e+01	1.235477126461052677e+00	2.551118485647514006e-02	1.752184764021990152e-02	1.299839841529639405e-02	6.035850857452133844e-02	3.260245725378738829e-02
8.000000000000000000e+01	6.220111045553402551e-01	6.266387793041143517e-02	6.411328221940049144e-02	4.545307591186435736e-02	7.456762050759820071e-02	5.357053627972615389e-02
7.400000000000000000e+01	1.661153890810025402e-01	9.099527885671748750e-02	1.020828327638814287e-01	6.799767949178943394e-02	1.290120590844190673e-01	1.027290182051729672e-01
7.700000000000000000e+01	1.938195713201340542e+00	1.455083835182321463e-02	1.061277648453640664e-02	7.031626379649387470e-03	2.079903911755236548e-02	9.621291788482444832e-03
5.200000000000000000e+01	5.078625053103180687e-01	6.232305239481210346e-02	6.971625456235068519e-02	4.448646894919532774e-02	8.422559162526228882e-02	6.145422861176155771e-02
5.100000000000000000e+01	8.312290151605805644e-01	6.433591312469445767e-02	4.921430349462799225e-02	3.496540289675952734e-02	6.671717276290582699e-02	4.166864565118823943e-02
1.300000000000000000e+01	1.102987955232072936e+00	7.356461876949969836e-02	7.854940824307780900e-02	4.940576820023429711e-02	7.296390592084421589e-02	4.543511363265326924e-02
4.600000000000000000e+01	3.148913909043304926e-02	1.232343872917687627e-01	1.185344015034504317e-01	8.277547923448388967e-02	1.229547244368753706e-01	1.027334859955347651e-01
8.200000000000000000e+01	1.354817750007808241e+00	2.478704001670684748e-02	2.170282222108694745e-02	1.330240182222880603e-02	6.575255250300438004e-02	5.111363033810729928e-02
4.800000000000000000e+01	5.426310544363874833e-01	4.486039693213047380e-02	6.593190146402018448e-02	4.202486801988306736e-02	1.042296004421974925e-01	6.727951260974866787e-02
1.900000000000000000e+01	6.777700369445585071e-01	1.293548397850710630e-01	9.581643055413456567e-02	5.506157845382109867e-02	1.467140365835632176e-01	1.429800425508117312e-01
5.800000000000000000e+01	1.381619743725958971e+00	4.496940639521010419e-02	3.703907010510509856e-02	2.575966664411669452e-02	6.752264449090901455e-02	3.336540284477079038e-02
4.200000000000000000e+01	1.582578847853711057e+00	3.327443266399435912e-02	1.612150389294171246e-02	1.573579529677250621e-02	4.775603393591042883e-02	3.329601024738746556e-02
5.100000000000000000e+01	7.228177238021600282e-01	7.487157567767233068e-02	5.518708240909023927e-02	3.749113079282895278e-02	5.996710431792839219e-02	4.177540932077219299e-02
1.000000000000000000e+01	4.105648426511980809e-01	1.787827574068756309e-01	1.318876266843635459e-01	9.106995322737203302e-02	1.656200226671370179e-01	9.611439980532625327e-02
6.400000000000000000e+01	1.710545647991224882e+00	2.012388165263466477e-02	1.052373918563303395e-02	9.595502872055012081e-03	3.175641290710651266e-02	2.102116463130002805e-02
6.800000000000000000e+01	9.039223818698209900e-01	3.655354130258255813e-02	3.908909208966265814e-02	2.729408208277517983e-02	4.233556833101363714e-02	4.889833614027786629e-02
8.000000000000000000e+01	6.636636366628791972e-01	6.225690554867208126e-02	5.261999301078625069e-02	4.303719707365236818e-02	7.784185550943618914e-02	4.005266461366797925e-02
7.600000000000000000e+01	1.416981244504767146e+00	1.334871707506508388e-02	1.263194975372396861e-02	8.529469644114667445e-03	3.692944303535972139e-02	1.907696639455189885e-02
4.100000000000000000e+01	7.402656176367947705e-01	8.195303318837197926e-02	6.755244466077896248e-02	3.974062873909530585e-02	9.858248706323190225e-02	7.292417355167793436e-02
4.200000000000000000e+01	1.988457108856341637e+00	3.940559858355218575e-02	2.134196471664893610e-02	1.687011099943989262e-02	9.305447155184816410e-02	4.671648288037572039e-02
5.800000000000000000e+01	8.316508303451046746e-01	6.200371237076552494e-02	4.370554330497889578e-02	3.177102585798164541e-02	5.752463885043731379e-02	3.590810762417874502e-02
4.500000000000000000e+01	4.926712492921212494e-01	1.065183417648869479e-01	8.002473196532376709e-02	5.264525665397561810e-02	7.968095577505844573e-02	7.201359141631609451e-02
8.900000000000000000e+01	1.844268608771070461e+00	1.227291581829778773e-02	1.060384996591886425e-02	7.052259265480227170e-03	3.123107302224742768e-02	1.603014810185084821e-02
6.300000000000000000e+01	8.990482945891069555e-01	3.748237695389097790e-02	2.861324238074716003e-02	2.295618017905895827e-02	4.432625789061425681e-02	3.898311531107583050e-02
6.100000000000000000e+01	1.235104381465746970e+00	4.220254204221742661e-02	3.804784896936121152e-02	2.444415259130648319e-02	8.078303861850788525e-02	3.629633685947396271e-02
2.100000000000000000e+01	1.645119770424836148e+00	6.315094647301579267e-02	4.312998820778097403e-02	2.760374170493387624e-02	8.196840452613496364e-02	4.412365809517586335e-02
5.800000000000000000e+01	8.700387599524759263e-01	7.028194188934545894e-02	5.163972928528570011e-02	3.756301586627616707e-02	7.180725812033308952e-02	6.317189597550300351e-02
2.500000000000000000e+01	1.901626426740295583e+00	6.684696316474507405e-02	3.093713242451283027e-02	2.928246353298277066e-02	4.217185504297903814e-02	4.382953895451256743e-02
9.800000000000000000e+01	9.595873933250835819e-01	3.282948909278659427e-02	2.399376751914851502e-02	1.762617160418941328e-02	3.554900943538103625e-02	2.385944948011626057e-02
2.900000000000000000e+01	9.778585302560998116e-01	5.002318037580377047e-02	4.290977581165995869e-02	2.706696118338122736e-02	7.982307986629030849e-02	5.467197886036150728e-02
9.900000000000000000e+01	7.109255888600476414e-01	3.641766847906117294e-02	3.888929112658544296e-02	2.363951372571417020e-02	4.563600763208895683e-02	3.473544964837028959e-02
3.400000000000000000e+01	9.217555707559665912e-01	6.682480489693021219e-02	5.303770757410410791e-02	3.563986529953325211e-02	1.119132262961062690e-01	6.437884736261548224e-02
1.100000000000000000e+01	1.679413952640803620e+00	8.477977330892844110e-02	3.554796479982749724e-02	2.476404985235424946e-02	6.008009660174469524e-02	4.714800060819201305e-02
8.200000000000000000e+01	1.033259164583471001e+00	3.667771358837348256e-02	2.910895403137194609e-02	1.930350468628086805e-02	4.379819961023204838e-02	2.617038477278155889e-02
4.000000000000000000e+01	8.981960546287066638e-01	5.062210122384573630e-02	3.954365103907599155e-02	3.045840596443195880e-02	8.354112935656279881e-02	5.873782553650591653e-02
7.700000000000000000e+01	1.117899110984917455e+00	2.242150774945555342e-02	2.167437166335786300e-02	1.682277157402739184e-02	3.459161850405483019e-02	1.441270872648351895e-02
3.800000000000000000e+01	9.406584554680534893e-01	5.413192465554132748e-02	3.951855283335024144e-02	2.471561300875683292e-02	1.199878618566777300e-01	5.842719661365866624e-02
6.300000000000000000e+01	2.868566084562580443e-01	9.773863018568781924e-02	8.350268211769208693e-02	5.717944552880136616e-02	8.785957362096705192e-02	6.130246365168832284e-02
2.900000000000000000e+01	5.313871729465884375e-01	1.002335202495393401e-01	7.714391165114374560e-02	7.164290853736154929e-02	9.803346488220675281e-02	8.746282671273770959e-02
3.200000000000000000e+01	1.062772457222039169e+00	5.804865346221739497e-02	5.319171957952632118e-02	2.768432555185326369e-02	5.732649463501729437e-02	3.771148111100763867e-02
9.900000000000000000e+01	6.576045611229268673e-01	4.352853737958094216e-02	3.532819689667199975e-02	2.603877125568557910e-02	5.319568194855232857e-02	3.928294200457182334e-02
2.900000000000000000e+01	9.317626860177115056e-01	6.692944931501756956e-02	4.221178215374470077e-02	2.584385343920648018e-02	6.006758213445791139e-02	4.780286294068348402e-02
4.600000000000000000e+01	1.658602943540705255e+00	3.227475551900007428e-02	2.360091884070394941e-02	1.834584791053479186e-02	3.450951475746034947e-02	2.305592693960958547e-02
7.500000000000000000e+01	6.217572008861960153e-01	4.082265286886634786e-02	4.399254418037985837e-02	2.941219736463341825e-02	5.169389303025677396e-02	4.445581221374563657e-02
9.300000000000000000e+01	9.917762273795318606e-01	3.975985753877646356e-02	3.607256131763019597e-02	2.482480224187793433e-02	5.699976293379271919e-02	3.702756838396651512e-02
5.200000000000000000e+01	7.017981323846920194e-01	5.505590926730317969e-02	4.529569859168837420e-02	3.043822776128906824e-02	5.070701063617012727e-02	6.403604614904595538e-02
4.500000000000000000e+01	4.788532204487740973e-01	7.893698083491604289e-02	7.401507271523535825e-02	4.622902382326811443e-02	9.033312043334465469e-02	5.122727926296348488e-02
5.400000000000000000e+01	7.026178823208435453e-01	5.574749224545555437e-02	4.501835635511421824e-02	3.085885904129519880e-02	8.672411724760001328e-02	4.506346807319957376e-02
3.400000000000000000e+01	1.941243689093708591e+00	2.860147030909371280e-02	2.168471600697958676e-02	1.194272531112984190e-02	3.635830821289547099e-02	1.517138096502436070e-02
9.300000000000000000e+01	1.871599037912224484e+00	1.951222497447301085e-02	1.456693546782423035e-02	1.053912043736693338e-02	4.691999535172367702e-02	2.961276275878171188e-02
4.800000000000000000e+01	5.400672302855731299e-01	6.917452087746642220e-02	5.900227354433280891e-02	3.892181014394763966e-02	6.378345908949809018e-02	4.802285308967182281e-02
2.400000000000000000e+01	1.214389105430895954e+00	4.792059952346276047e-02	5.922931335659614022e-02	4.014656223277687092e-02	6.435658491390283675e-02	7.096947706977577153e-02
5.700000000000000000e+01	2.439994801311422545e-01	9.851575940163094514e-02	8.392041079533871240e-02	8.581923201158341008e-02	9.892008426800605325e-02	6.401202687926416113e-02
8.800000000000000000e+01	6.441300722483596086e-01	5.790389174437170910e-02	4.891367138831063249e-02	3.367670770738299263e-02	7.589747664276622063e-02	4.648832132145711005e-02
2.600000000000000000e+01	2.289002984186245815e-01	1.105573228147526677e-01	1.133905317501126414e-01	7.990766440871906184e-02	1.063561670395039710e-01	7.998592053319150685e-02
2.100000000000000000e+01	1.074577779504886754e+00	4.030993948795769805e-02	2.907302291309125236e-02	1.964917408211565644e-02	9.626688661558949200e-02	5.718612296975976450e-02
5.500000000000000000e+01	6.151779608567577995e-01	4.807070187035854258e-02	4.934601326487382533e-02	3.684782503451107527e-02	6.091813073462078870e-02	5.371741360976829693e-02
9.200000000000000000e+01	5.106544081360564480e-01	9.318828429476586073e-02	9.197876020479607562e-02	6.421283590306733902e-02	1.208057543198269024e-01	9.129456082870139599e-02
5.700000000000000000e+01	1.810141899004538146e+00	2.136328561804251916e-02	2.125754393454420618e-02	1.239595742521589807e-02	3.544688613582063635e-02	2.150781265818643359e-02
2.900000000000000000e+01	9.985243968742039122e-01	5.585716191987900869e-02	5.237673447503086305e-02	3.448084218349305174e-02	1.092261824609171428e-01	4.883558122986737804e-02
2.900000000000000000e+01	4.227255572525194793e-01	9.438114712480370760e-02	6.951959330554254024e-02	5.286271553230673798e-02	9.435567816731960100e-02	1.229098216103490931e-01
4.200000000000000000e+01	9.480881498403692653e-01	4.004405586689144952e-02	3.828339224143715441e-02	2.911295220528459932e-02	7.116556655971777168e-02	4.068955325989392219e-02
6.400000000000000000e+01	1.623635944069548254e+00	2.237550038984661288e-02	2.340026973211159836e-02	1.598100496702917206e-02	2.451270279412553696e-02	1.558369494817920392e-02
3.200000000000000000e+01	6.539638335725905804e-02	8.713804088387019919e-02	1.052464639503010307e-01	7.128948568064025215e-02	1.394825816533969420e-01	1.113365773070836146e-01
1.400000000000000000e+01	2.306271042397065596e-01	1.301085536716238000e-01	1.043232956002364958e-01	6.566204481186627140e-02	1.033657262540675220e-01	7.360014219962109083e-02
2.700000000000000000e+01	1.987078964388568902e-01	1.088960522198027386e-01	1.217323998962829418e-01	8.948348940639481996e-02	1.274919227547993972e-01	9.108064193371631645e-02
3.600000000000000000e+01	1.403891311731456426e+00	4.846657383742885433e-02	2.529163358690728405e-02	2.088909006833042717e-02	5.119875747382780784e-02	2.968786999218298722e-02
9.100000000000000000e+01	6.948962061003749469e-01	4.193283830111325244e-02	4.112799976439086153e-02	2.836025149090043093e-02	5.555087529484378089e-02	9.110190966635660359e-02
8.900000000000000000e+01	3.630975449633755403e-02	1.317215672335090570e-01	1.223630021360498643e-01	1.311940744850089713e-01	1.216842012080872615e-01	1.882795086802543372e-01
4.500000000000000000e+01	8.639611717826281012e-01	6.979816488871309899e-02	4.152276758817301933e-02	2.845424138509940887e-02	6.141622686795306096e-02	3.571612737653388076e-02
3.700000000000000000e+01	9.822253569365047010e-01	7.111389603301444817e-02	4.684347422176469294e-02	2.661797543902210544e-02	1.382353152561903997e-01	5.418841271172134683e-02
2.100000000000000000e+01	1.648401757830211256e+00	3.169127541509943191e-02	1.650268919337416831e-02	1.175716647108923825e-02	7.610663853784079003e-02	4.317631473757915783e-02
8.200000000000000000e+01	1.281830063719311630e+00	1.994281892910585927e-02	1.480291342596965973e-02	9.588658276075372536e-03	3.936960638490890479e-02	2.142794389833669461e-02
9.600000000000000000e+01	5.007175679782227551e-01	5.786415625536715096e-02	5.967753543061523475e-02	4.168645033520163024e-02	1.171543970456846578e-01	7.539753016874788105e-02
9.800000000000000000e+01	9.452789581496585658e-01	4.310273737795398269e-02	4.132969352000311070e-02	2.619208307836682140e-02	7.588302779434592804e-02	4.098301649314239209e-02
9.900000000000000000e+01	1.573512911758708110e+00	1.365198915644459492e-02	1.115577273573180490e-02	7.720869485217626491e-03	1.931886976499906650e-02	1.248945898225276539e-02
6.600000000000000000e+01	7.510874404347926969e-01	3.630135700852496483e-02	3.445630299468443319e-02	2.102165406513971727e-02	4.125679075754293268e-02	3.339289889710519987e-02
5.200000000000000000e+01	1.251267913381429286e+00	3.218261360061594467e-02	2.844765067804089220e-02	1.782408064650073745e-02	3.905060720794390622e-02	2.251106906507245597e-02
1.600000000000000000e+01	1.961505178518385906e+00	3.747877411146102733e-02	6.552885036788282103e-02	2.985784140087891295e-02	9.842287825998775885e-02	5.225523305914076683e-02
4.700000000000000000e+01	8.425844992486017926e-01	6.842866548360058976e-02	5.009386382012923772e-02	2.830191839572722759e-02	8.681181129221700321e-02	4.996546435672084147e-02
4.400000000000000000e+01	2.207481802494637435e-01	1.309315760884936508e-01	1.118607336415442938e-01	8.667824758663333906e-02	1.110487861139966836e-01	1.006295977835792721e-01
8.700000000000000000e+01	1.979440760976202807e+00	1.534225386789865239e-02	1.150826036357862660e-02	8.314970394982218460e-03	6.560429220248473192e-02	4.739072421506549532e-02
1.500000000000000000e+01	1.341970374672537991e+00	6.176753921109066209e-02	5.850954914211697888e-02	3.028411676133814165e-02	5.717655589515627246e-02	4.115871101149565225e-02
1.200000000000000000e+01	4.405404978805775862e-01	9.443157863089172988e-02	8.799167538905437735e-02	6.831465548117950093e-02	7.861835851903094252e-02	1.231587693539320655e-01
3.100000000000000000e+01	9.367553335451170859e-01	5.379123332504247290e-02	3.775133611896565322e-02	2.420205401238952753e-02	5.995006826453026100e-02	3.765144759469296609e-02
6.200000000000000000e+01	1.330462554825382560e+00	3.310919111704490464e-02	2.340651630889204610e-02	1.744179411339424890e-02	2.804084533863921216e-02	2.740466550732102713e-02
3.500000000000000000e+01	1.200459711609253022e+00	3.283083310711037289e-02	2.528715287425085598e-02	1.569045016085364452e-02	3.966134423576010010e-02	2.428498734638612211e-02
5.100000000000000000e+01	1.988133344863349139e+00	2.141261523180939749e-02	1.587813685774625699e-02	9.941699754530183147e-03	5.337094962429198008e-02	3.386999300976144267e-02
4.500000000000000000e+01	1.201135414164395954e+00	3.644379846904037545e-02	3.145678328260704398e-02	2.131590860875859014e-02	7.715659140958497364e-02	3.936500218853060395e-02
9.700000000000000000e+01	7.428677415738627055e-02	9.999230688271595890e-02	1.042600624642620183e-01	7.792371005071591084e-02	1.076174160886328862e-01	1.187621051085874235e-01
4.200000000000000000e+01	1.381054918705892920e+00	2.733721274528053483e-02	2.137511965581545548e-02	1.393470147925727348e-02	3.354242035231767144e-02	2.254678161019016067e-02
5.200000000000000000e+01	2.782218285457846996e-01	7.564990846775672406e-02	7.771110909817265100e-02	4.776249840417522152e-02	8.125580186904644842e-02	5.920084422798368301e-02
1.000000000000000000e+01	7.252604205677621874e-01	1.281250216076897375e-01	8.101480523467716188e-02	5.004705106749239574e-02	1.240384115211730920e-01	7.852584197895169649e-02
8.100000000000000000e+01	7.821587026119634078e-01	6.082125448314744387e-02	5.329565046258580296e-02	3.522198562658049314e-02	7.051925163145270070e-02	4.412241739761715853e-02
9.400000000000000000e+01	1.041272814291124282e+00	2.845999556861572230e-02	2.304533822549737279e-02	1.481049940444847772e-02	3.801691943163530707e-02	2.143016300642031774e-02
4.200000000000000000e+01	4.012715448515387084e-01	6.576414220284797219e-02	6.565551482462766986e-02	4.591810160913746552e-02	8.175058290543713024e-02	5.408780718664142617e-02
8.100000000000000000e+01	1.589499585383729041e-01	1.050755382220055489e-01	1.075472275972124414e-01	6.868521045609313203e-02	1.304407031011671214e-01	8.195101410095911865e-02
1.100000000000000000e+01	1.411316171980017131e+00	5.622186484774163023e-02	1.355339728783056807e-01	7.452217658332027650e-02	9.104511328149056393e-02	5.559969718474432748e-02
7.900000000000000000e+01	1.553338590896059745e+00	2.083464887501709772e-02	1.637370770288243058e-02	1.169854075851026187e-02	4.513835876237440314e-02	3.873077950197776481e-02
1.000000000000000000e+01	1.123026422318321726e+00	1.335384748266839894e-01	6.982273380975748123e-02	6.654967035118915242e-02	1.627507703809101813e-01	1.277426154298007266e-01
8.400000000000000000e+01	2.642864750429005927e-01	9.428612570020661332e-02	1.007355821008327212e-01	6.555165344681956885e-02	9.926231402660144754e-02	6.463978841471537673e-02
7.300000000000000000e+01	4.524111464028957030e-02	1.068999070609609192e-01	1.110239728039378315e-01	7.865961221459676078e-02	1.326173352044586751e-01	1.116704099157295044e-01
8.100000000000000000e+01	1.934969144297660870e+00	1.347732428797017781e-02	9.446926465750536683e-03	6.793263422359786807e-03	6.987607387020396132e-02	3.523850264586104314e-02
1.100000000000000000e+01	1.806056305474940782e+00	8.589216745541758402e-02	4.399588281985782751e-02	4.249735422260464413e-02	8.423069848176398255e-02	4.453579512104428179e-02
4.900000000000000000e+01	1.996507564087755870e+00	2.130135203328414883e-02	1.200781837265367698e-02	9.992675249575816085e-03	3.498504013437486043e-02	2.583408124945056616e-02
2.500000000000000000e+01	1.281628926572899285e+00	3.436781997456326426e-02	4.182256881230148049e-02	3.619070977644320980e-02	4.923054757630069417e-02	7.665376863924004691e-02
6.400000000000000000e+01	1.067110962404957508e+00	2.561845536436845039e-02	2.474908607332825666e-02	1.505383989769593957e-02	4.899816370169666341e-02	3.084054365230920469e-02
5.000000000000000000e+01	8.683467169690117782e-01	5.462542168632431722e-02	5.251235484262784664e-02	3.307618005061621624e-02	7.354522956983519655e-02	7.872704740803057599e-02
9.000000000000000000e+01	2.113226486063461973e-01	8.921066324240882472e-02	8.107395900351413442e-02	5.423246972235101077e-02	8.425568271708115675e-02	6.153718801698735558e-02
7.100000000000000000e+01	1.436162811033423470e+00	2.307280912950518056e-02	1.832222636000063742e-02	1.224888155153714547e-02	3.437563407543319655e-02	1.459510153416996095e-02
6.900000000000000000e+01	1.646332572498753199e+00	2.272293498585477300e-02	1.637973163488119777e-02	1.207938201901437476e-02	5.170217102662035685e-02	2.769374336857620758e-02
8.800000000000000000e+01	1.394894782640178743e+00	2.197196126903562530e-02	1.532878569012015649e-02	9.968756857697012863e-03	4.631213467142015344e-02	2.593706748841160745e-02
5.200000000000000000e+01	1.693482324850744680e+00	3.145532370301291902e-02	3.734431442723464001e-02	2.351311717486054970e-02	9.501859407629163756e-02	5.804681711861253007e-02
4.900000000000000000e+01	4.000728179199875001e-01	1.004986372226128605e-01	7.937752375623038925e-02	6.643684036974324691e-02	1.117599971089881100e-01	1.786636062944579328e-01
8.400000000000000000e+01	5.378116275657971457e-01	5.590652796828201460e-02	6.105913733703478147e-02	4.242377993526405544e-02	8.393600093000644358e-02	5.687316995661940988e-02
6.400000000000000000e+01	9.070819501400271267e-01	3.933596916470232657e-02	3.658885496312040686e-02	2.567930170165465611e-02	5.703683470354297541e-02	3.135145338757031053e-02
3.400000000000000000e+01	7.290980058458973456e-01	6.474170502186568643e-02	5.624747918873194974e-02	3.691654281881358995e-02	7.928267781694278704e-02	5.885330584094323331e-02
1.300000000000000000e+01	1.985847379531756829e+00	6.421879447207906599e-02	4.705094186480744678e-02	2.697933287185366735e-02	7.107919973669976632e-02	4.133071023615639966e-02
6.500000000000000000e+01	5.485716356659313675e-01	4.801812485946466147e-02	5.681488352823610422e-02	3.511633542623767562e-02	7.701672667220857416e-02	5.160072878554595316e-02
4.000000000000000000e+01	6.120216987248181528e-01	9.287269524895370998e-02	6.546333196241622965e-02	4.657074748951847004e-02	1.032700887115050731e-01	7.793521059199121082e-02
5.700000000000000000e+01	7.007153988992380622e-01	3.603785525155962788e-02	3.505688305132001470e-02	2.163447277856355572e-02	6.766608850925341645e-02	3.831234365551810378e-02
8.000000000000000000e+01	1.074421287094013522e+00	3.099635000327561826e-02	2.960922990742838323e-02	1.948023191944764365e-02	4.296552291401145585e-02	3.191801536097921971e-02
1.400000000000000000e+01	1.819959098500238071e+00	4.811088894818073974e-02	3.223823023693800360e-02	2.135811753026257628e-02	5.168444852080214535e-02	3.005270625851051702e-02
3.500000000000000000e+01	4.038739034187144306e-01	1.087096828314457614e-01	8.794216442534857903e-02	8.131026296693237565e-02	9.599829988730744501e-02	1.580277681561991499e-01
8.600000000000000000e+01	8.064484924736450289e-01	4.485242369884386016e-02	3.384549580449317668e-02	2.395684619713763300e-02	4.233560878217355883e-02	3.642185915650207606e-02
4.900000000000000000e+01	2.481676203807805514e-01	1.168775905268188420e-01	9.115757461252214922e-02	7.047495455874877579e-02	1.046046449311471421e-01	9.753665913688143452e-02
1.100000000000000000e+01	1.825370914521170951e+00	8.053923849763565401e-02	4.638157820736463904e-02	2.401079904658823608e-02	5.701570504929126537e-02	3.487506224869597882e-02
8.500000000000000000e+01	6.181984782289038360e-01	4.386242064691305009e-02	3.763487804057810693e-02	2.884266447345297524e-02	5.129662945313612221e-02	4.707774353804701495e-02
8.600000000000000000e+01	1.419734804814973828e+00	1.709295423843621917e-02	1.567874847833059665e-02	9.225745592367891323e-03	3.188031098883917919e-02	2.429587760391363482e-02
7.200000000000000000e+01	1.820907575741280926e+00	2.073242498652770605e-02	1.883752765052916500e-02	1.185422415271347556e-02	4.423778703844134796e-02	2.699723797907964754e-02
1.500000000000000000e+01	1.483033235854341880e+00	6.904435113413344427e-02	2.784577584400712083e-02	2.263399144961140974e-02	7.169047308902354310e-02	5.284653131353733019e-02
6.300000000000000000e+01	4.701076556319307986e-01	8.516494994731683976e-02	8.435380335334471957e-02	5.976711723574892193e-02	1.178052838882198000e-01	1.069555538683840956e-01
4.100000000000000000e+01	1.070959981825713170e+00	5.040515974475459626e-02	4.355782934874703749e-02	2.825703680443637095e-02	6.100658622872251469e-02	3.308705397052274372e-02
6.600000000000000000e+01	1.048673337693798890e+00	2.468347882534827065e-02	2.488643829591741241e-02	1.503419603480372554e-02	3.754913559972238718e-02	2.648201702035187302e-02
1.000000000000000000e+01	1.234223360686161008e+00	9.141331547670437929e-02	5.256205256171383317e-02	5.064796824022869959e-02	1.348448782220953157e-01	5.628860348072534797e-02
8.000000000000000000e+01	1.876878117275158298e+00	1.464326945053714100e-02	1.459788962288396420e-02	9.682120344179558774e-03	3.785746381480358663e-02	2.031129702587192165e-02
1.100000000000000000e+01	1.772157514228827280e+00	5.331272944057340729e-02	4.085811649186482652e-02	1.740781125420625200e-02	7.814999189840030058e-02	3.889782501511266505e-02
6.300000000000000000e+01	6.237898138348774157e-01	7.495030283804084148e-02	6.640505868301317671e-02	5.029736071148886711e-02	1.040138928333573937e-01	9.003460345218258776e-02
3.700000000000000000e+01	1.071265620473343283e+00	3.992285577044047545e-02	3.861719236186009208e-02	2.701652472496357191e-02	4.251460615112489377e-02	5.031027956703910953e-02
4.200000000000000000e+01	5.101228068974588137e-01	6.381953406916641980e-02	7.478521563796904081e-02	4.645929530453240391e-02	7.569289473870857710e-02	5.386578681054422779e-02
4.100000000000000000e+01	1.689867441876618415e+00	2.887681310334610368e-02	1.952285051087170389e-02	1.549394514294387751e-02	3.595092488222804278e-02	1.778856580579952357e-02
1.600000000000000000e+01	1.814511425819145485e+00	7.315555796229528118e-02	3.818615184472850393e-02	3.317940869705827273e-02	1.047739064294619382e-01	5.750306330257504844e-02
1.700000000000000000e+01	1.790953345989264589e+00	6.223455819742057527e-02	2.891077037580800507e-02	2.135599810381672015e-02	6.309364761346367145e-02	3.015298556700671609e-02
3.800000000000000000e+01	1.415682100782162056e+00	4.138964284128038296e-02	2.699189813504822288e-02	1.993955765877332073e-02	6.108677966857308655e-02	3.500220117996846042e-02
5.300000000000000000e+01	1.849336930726653172e+00	2.694304678959003399e-02	2.353033939854240475e-02	1.473237210786346521e-02	3.393841400859304996e-02	2.016780060438778943e-02
8.400000000000000000e+01	9.065485915608066936e-01	4.535261153609632112e-02	3.741604156806301040e-02	2.566728522106891119e-02	4.030190761518250009e-02	5.832273358152492010e-02
7.300000000000000000e+01	1.916843413348013447e+00	1.659163214553783031e-02	1.182289606784017212e-02	8.071299675955635744e-03	3.657848427333674352e-02	2.223516298212580705e-02
3.300000000000000000e+01	1.107754019231428355e-01	1.131826157309643310e-01	1.134235138127318160e-01	7.341726901933361138e-02	1.221373115431555745e-01	9.759213099551408699e-02
4.800000000000000000e+01	2.736821543895053832e-01	1.131455535207349788e-01	9.438089855691134122e-02	8.443671092120261235e-02	1.088943561881290656e-01	9.769467204668909333e-02
3.300000000000000000e+01	4.410684245127587388e-01	8.092575696880313640e-02	8.804837005884440237e-02	5.653495223441853262e-02	9.029953776083618489e-02	6.333295822647345974e-02
2.800000000000000000e+01	1.281509687796854369e+00	6.357108811689957117e-02	4.283805172104818842e-02	3.465365399566160132e-02	1.040154527624611303e-01	4.932644021273575874e-02
9.900000000000000000e+01	7.692425489864660459e-01	5.377317746258850756e-02	4.605507872791105017e-02	3.206315367859741833e-02	5.306158026192867722e-02	3.610019325497791642e-02
3.000000000000000000e+01	1.475280711159614455e-01	1.122919122376823953e-01	1.261014180110428540e-01	8.855019181735380995e-02	1.332693809742205027e-01	1.078783657155522047e-01
7.400000000000000000e+01	1.424526078850186339e+00	2.454107514777868065e-02	1.577189037403808197e-02	1.437110940362497889e-02	4.395414860268501839e-02	3.439721616681189198e-02
1.200000000000000000e+01	1.763515979214404616e+00	7.049061424864569436e-02	4.694649153816719128e-02	3.451062922707960612e-02	1.329141353078794052e-01	7.599135034578569092e-02
8.300000000000000000e+01	1.091875922044405200e+00	4.227422133094985157e-02	2.670339473946136896e-02	2.135663840848942702e-02	9.194661386089726662e-02	3.933695575331817851e-02
9.700000000000000000e+01	8.402070733517745804e-01	3.817220817393501830e-02	3.975821931633182621e-02	2.688195727830680962e-02	4.073968922787858660e-02	3.044222269884724538e-02
9.500000000000000000e+01	1.709742791500078463e+00	1.799411130093761871e-02	1.261233868132918129e-02	8.605306010586642740e-03	2.979292483660293464e-02	1.387314690394157377e-02
1.900000000000000000e+01	1.362222385784381151e+00	6.004289596188170514e-02	5.269044528811681755e-02	3.122751521806962915e-02	9.804724661443053879e-02	6.248953691409558919e-02
4.300000000000000000e+01	7.111075494774823369e-01	7.822794731553335545e-02	5.554705276341118103e-02	3.735316373998478351e-02	7.415538935060823900e-02	6.298529262161955966e-02
5.300000000000000000e+01	4.282510869456910285e-01	7.225876254275236110e-02	8.737026013245093037e-02	5.621996444378958568e-02	1.070680736025058505e-01	7.384252067263541441e-02
5.200000000000000000e+01	4.180211179623682938e-02	1.098854072133832738e-01	1.024589902420957876e-01	8.078851370922131292e-02	1.141443414218647201e-01	8.744180479202054435e-02
9.100000000000000000e+01	6.547996041388584043e-01	4.221924393206522713e-02	4.259582593956860036e-02	3.392487787226655671e-02	5.654320152100556635e-02	4.157871305646512056e-02
8.400000000000000000e+01	1.986984241851622368e+00	1.171103905527935175e-02	6.645716134226375103e-03	6.153041467809756797e-03	1.454474010973269386e-02	9.533929166145718725e-03
7.000000000000000000e+01	9.165488442607434560e-01	3.375978460612387433e-02	3.534553082094160636e-02	2.136521182372676936e-02	4.588007103012284316e-02	3.330498024230358484e-02
6.500000000000000000e+01	3.537678365053511520e-01	7.220302672239325981e-02	7.760690167345611623e-02	5.656845654329054757e-02	8.779030617794296443e-02	6.712970257175052136e-02
3.100000000000000000e+01	1.288201986408249899e+00	3.894006633728711031e-02	2.195423896667307584e-02	1.740245104775714133e-02	3.976776984480454025e-02	2.316270570441129537e-02
2.000000000000000000e+01	3.715592631359732056e-01	1.195241026627511943e-01	8.124101145593372320e-02	8.413322634101179365e-02	8.314521977924216323e-02	1.342844969729371507e-01
7.500000000000000000e+01	6.039962354956831536e-01	6.383727654854454148e-02	5.479136080685240856e-02	4.072659193765445357e-02	7.178579093181361448e-02	5.892339727463118820e-02
2.700000000000000000e+01	1.656521894539142670e+00	4.590617172526909040e-02	3.625714193125097878e-02	2.350652834669248251e-02	6.381211819960859455e-02	3.481670620123921561e-02
7.100000000000000000e+01	1.617461366440609671e+00	2.131973108744811968e-02	1.795033114164104951e-02	1.265148073134994035e-02	8.438965031458800503e-02	4.840534740181216822e-02
9.400000000000000000e+01	4.651766635581284781e-01	6.691877722287142838e-02	6.744629986433804680e-02	4.733071343943259790e-02	8.210921664076235860e-02	5.195483350152262786e-02
6.500000000000000000e+01	5.567982095150258992e-01	1.004984168097170227e-01	9.412227907920774073e-02	7.064818563109584448e-02	1.389362521986696186e-01	7.595768093409192845e-02
5.500000000000000000e+01	1.251246689618715324e+00	5.929484248095184123e-02	3.303522324790592740e-02	2.421313981943591306e-02	9.021180268847062145e-02	6.448150463411161937e-02
3.200000000000000000e+01	1.665571801431298127e+00	3.710767597103603599e-02	2.315602357708242826e-02	1.952507483422607354e-02	3.107322758910052371e-02	2.241902920343189290e-02
3.800000000000000000e+01	1.184857420898904445e+00	4.440324537801372540e-02	2.976078553689210857e-02	2.236638423393926337e-02	3.935723949101272573e-02	2.367407320765132703e-02
4.600000000000000000e+01	1.226290136391992247e+00	3.941353741355457102e-02	2.791941113567589228e-02	1.878708960600462483e-02	7.597304951116892746e-02	4.544618582904790677e-02
5.500000000000000000e+01	5.596927742961961272e-01	6.855277163942602447e-02	5.878966845375000611e-02	3.788661464258306910e-02	7.486301048999617624e-02	5.810416043488735027e-02
9.700000000000000000e+01	1.005954362409324787e+00	2.713444660207203415e-02	2.393556312157726559e-02	1.516065257057708053e-02	8.444150239411962744e-02	6.139670459801679914e-02
4.000000000000000000e+01	1.948692889034626230e+00	3.789788518778433590e-02	1.732254781591148138e-02	1.587362389905793217e-02	5.619788785754686877e-02	2.783453891917997067e-02
6.000000000000000000e+01	5.292744098559554189e-02	1.389135039929919602e-01	1.117089486302612761e-01	8.839447016420996783e-02	1.153140550874100778e-01	8.509877121016881651e-02
1.400000000000000000e+01	1.444065181987735702e+00	1.149741115252116835e-01	6.986889095387117943e-02	4.169877096214085616e-02	1.161908308080393665e-01	5.089807251904242269e-02
3.900000000000000000e+01	8.914050479703949925e-02	9.896724603193110537e-02	9.556058062606430370e-02	6.873753749426533832e-02	1.042912909790787851e-01	7.634842673127771595e-02
5.300000000000000000e+01	9.879898106512152722e-01	3.682690540443101651e-02	3.042394236014237668e-02	1.924752605490447077e-02	5.089960325514394923e-02	3.044722351653057074e-02
8.000000000000000000e+01	5.139134543093841767e-01	5.322883326510489954e-02	5.745676857165462476e-02	3.856187061076537387e-02	6.908239365891866157e-02	4.475425435333099666e-02
1.400000000000000000e+01	1.927119385453305522e+00	6.119162860954962396e-02	2.456236271412964856e-02	2.875465354149373681e-02	7.035559455444033439e-02	3.981728931016165207e-02
3.100000000000000000e+01	1.324015434216126108e+00	4.951651737037707918e-02	3.067898867333788970e-02	2.704106830204603545e-02	5.700207985876327293e-02	3.803243030512130918e-02
9.300000000000000000e+01	1.042495085836997903e+00	4.615961990358324885e-02	3.133152225556206510e-02	2.111423603553579803e-02	6.199826922540903340e-02	3.502920276466690158e-02
5.100000000000000000e+01	8.598353257892759061e-01	4.472107230775367037e-02	3.287935198897706107e-02	2.293883837380495880e-02	5.250123989126596197e-02	2.724992937609618110e-02
2.800000000000000000e+01	9.607655542952844296e-01	8.531365314669740740e-02	6.375534588938716607e-02	4.362549306008371014e-02	8.878195988852996545e-02	9.900869002607456948e-02
8.000000000000000000e+01	1.223240373572462847e+00	2.226112148381898664e-02	1.588653079475600693e-02	1.155774475286669781e-02	2.687750428594480254e-02	1.923263126677419652e-02
1.700000000000000000e+01	3.532141392220997655e-01	7.861306712846496958e-02	7.065730407359922804e-02	4.513558853476720006e-02	1.260112729972726053e-01	1.059915690882839573e-01
1.100000000000000000e+01	1.533233572543053702e+00	1.023033477692341930e-01	4.474730026616488554e-02	4.972638214657944256e-02	1.254250186140828949e-01	9.544077773412289190e-02
7.400000000000000000e+01	9.486379260546637937e-01	3.292313282788120188e-02	2.809451715687498463e-02	1.812423859993782596e-02	7.099166330582884488e-02	2.541321946569015389e-02
7.000000000000000000e+01	2.448015519083897029e-01	7.251573032042728240e-02	7.958399375858589420e-02	5.431872726243273247e-02	9.360583701430101600e-02	7.364156081187983593e-02
7.900000000000000000e+01	1.325896290463555838e+00	2.678610871244009942e-02	2.329087333352596739e-02	1.428518770652235405e-02	5.046357645812228621e-02	2.801646521030925693e-02
6.300000000000000000e+01	1.152513845664286052e+00	3.928572962075084496e-02	3.648129700262187775e-02	2.625766755269569666e-02	7.043763393683570573e-02	4.145131615615608306e-02
7.400000000000000000e+01	1.018628666213647671e+00	2.798004618804685387e-02	2.615367482304199742e-02	1.748395616288137000e-02	3.943372137857058951e-02	2.587684189999714043e-02
4.700000000000000000e+01	1.412511766469746410e+00	3.339023394641670722e-02	2.552196810712417663e-02	1.614473063461821858e-02	3.539404866142779188e-02	2.446941824185470613e-02
2.500000000000000000e+01	8.007284830237391127e-01	6.777038285208948631e-02	5.303798600663248153e-02	3.415030349221774564e-02	6.973828433741000032e-02	4.613297310353395991e-02
5.500000000000000000e+01	1.778659430186527945e+00	2.388973202140423982e-02	1.758208191647656071e-02	1.263041143040980960e-02	3.154339572884320986e-02	2.379695886778692218e-02
5.700000000000000000e+01	7.368683276923257974e-01	6.103447945926174234e-02	6.567132185136524691e-02	3.791684219213638241e-02	9.013636400872195031e-02	6.836631244328010559e-02
7.200000000000000000e+01	1.700738270601904745e-01	1.133247904141298362e-01	9.840469576743954283e-02	7.391327402448816253e-02	9.622283383647639576e-02	7.791577220973061602e-02
4.500000000000000000e+01	1.402007836603870850e+00	2.683833854320206644e-02	2.031743164746320496e-02	1.194021017826770587e-02	4.451789475363052834e-02	3.357983819376551132e-02
8.200000000000000000e+01	5.195015967608174190e-01	6.321209642889527580e-02	5.671272135507374884e-02	3.806694624493405649e-02	6.043393226052010819e-02	6.062496475984168604e-02
6.100000000000000000e+01	1.345567495816385017e+00	3.013010648018117632e-02	2.465887833683919755e-02	1.579548399618165705e-02	5.609968759665607402e-02	3.361334732623782323e-02
6.300000000000000000e+01	6.371755966649819136e-01	6.654660093519387809e-02	5.881425995035936827e-02	4.353685730196991954e-02	7.418949645552316841e-02	5.054548955760974210e-02
6.700000000000000000e+01	7.191341675238314135e-01	4.910064856979789311e-02	3.855168625864451720e-02	2.580966974916380080e-02	8.605652086696687075e-02	4.294228814799736643e-02
1.800000000000000000e+01	1.385700228209969076e+00	6.470549024679081440e-02	2.307987381477566435e-02	2.263382840065166629e-02	5.932982723069003816e-02	4.056606633850193960e-02
5.700000000000000000e+01	3.551196373483422875e-01	1.048349766422336377e-01	8.079414929640747756e-02	5.778160299243000758e-02	8.673034047803501734e-02	6.897286647358438771e-02
9.200000000000000000e+01	1.981700258390563851e+00	1.340528085213314388e-02	1.292237676556082585e-02	7.324315588707126963e-03	4.854236238943261672e-02	2.310840107436333210e-02
4.600000000000000000e+01	1.202461612310010697e+00	3.109592090149231741e-02	2.962917679287733336e-02	2.278152751961945791e-02	7.535250825669748131e-02	5.688457033094973525e-02
3.800000000000000000e+01	1.640316500202472216e-01	1.069480832757085526e-01	1.015950037869796235e-01	6.573648605432932945e-02	1.260831209162640298e-01	7.286879459573747386e-02
8.900000000000000000e+01	8.209529361994798435e-01	3.088833544069762710e-02	3.154916242792705355e-02	2.005249010547857300e-02	3.763995200152109311e-02	2.177726280822602986e-02
7.400000000000000000e+01	4.585977685851960750e-01	6.311545389192264877e-02	5.697294010272863085e-02	3.722727866723081480e-02	6.223300669590461909e-02	4.946090411271142351e-02
6.800000000000000000e+01	7.448712109334132414e-01	5.081854767906464343e-02	5.452204628718938101e-02	3.524947313594904708e-02	7.061478490530559426e-02	4.220920929792180976e-02
6.800000000000000000e+01	4.540657732950066361e-01	1.093104827315060229e-01	9.009154280109754609e-02	5.830117313392976786e-02	1.262937167041646158e-01	7.191695271111862853e-02
2.500000000000000000e+01	8.048888507395921543e-01	4.799890790185996903e-02	4.820737679675655973e-02	2.944945497261284087e-02	7.354544719718621171e-02	4.466125038800706354e-02
3.200000000000000000e+01	1.523088447101998977e+00	4.356658296035727240e-02	2.300670314756987286e-02	2.100842493764131999e-02	6.836848775215580154e-02	2.869563297778042824e-02
9.500000000000000000e+01	1.348906105148200307e+00	1.611466442999810039e-02	1.497153546755076309e-02	8.486960298416551876e-03	3.082584456217905139e-02	1.785350050351776699e-02
5.800000000000000000e+01	3.235330992825011798e-01	8.681065949289813732e-02	7.963657910861185463e-02	5.923981438909070585e-02	1.172427389521279451e-01	8.152704927513780564e-02
5.300000000000000000e+01	1.818149876142209687e+00	2.701135195478074347e-02	1.710686146904413785e-02	1.381824152107461075e-02	5.709307782507410528e-02	2.705149844865890191e-02
4.900000000000000000e+01	5.708897811332658279e-03	1.011386637197075888e-01	1.078386951233266944e-01	7.194765417432384680e-02	1.231075727951828624e-01	8.230573383953036781e-02
7.200000000000000000e+01	1.182321509988928820e+00	2.336921240450867340e-02	1.645085905673654078e-02	1.155243690894247957e-02	5.615891229609135116e-02	4.226452159875574571e-02
1.400000000000000000e+01	1.559996013693150330e+00	4.938366454070671624e-02	5.605892377513659736e-02	3.076099712125941396e-02	1.226587008076461122e-01	9.901299899316308439e-02
9.000000000000000000e+01	1.328319071622807046e+00	2.483845833989513710e-02	1.954358915257640647e-02	1.261970563910220534e-02	3.564253204662469476e-02	2.721753630065921678e-02
8.700000000000000000e+01	1.818078118831422119e+00	2.244464645073848685e-02	1.927415975720116886e-02	1.174757623095880159e-02	5.281833504509786392e-02	2.986022347030274290e-02
6.700000000000000000e+01	1.377419123303449178e+00	2.293894528169885053e-02	1.581921685678384579e-02	1.047698636700112283e-02	2.954353085980261986e-02	2.002025046196137525e-02
1.200000000000000000e+01	1.891181685082495845e+00	7.645471221281657792e-02	4.292685604640348457e-02	3.649646440576417156e-02	1.542254372355193748e-01	7.947395415285930798e-02
2.500000000000000000e+01	1.044738210098477893e+00	1.191159510342000294e-01	5.911826034727834384e-02	5.698957803830217300e-02	1.225573073820468567e-01	7.248129319821487726e-02
2.400000000000000000e+01	7.835636671939405495e-01	5.102111453622888010e-02	5.408023415671865675e-02	3.799473067408048327e-02	1.216702947609320795e-01	8.799259945823589835e-02
4.200000000000000000e+01	1.624841367857851271e+00	2.165275258942601574e-02	2.328218084803151608e-02	1.395512511744751750e-02	4.404478267214927828e-02	2.338359658414842709e-02
4.300000000000000000e+01	8.306563630000134424e-01	5.316765134520645003e-02	4.768982764427778104e-02	3.523007610879056589e-02	5.706863933320779209e-02	4.174496839640619295e-02
7.800000000000000000e+01	1.206544445506516849e+00	3.031431036890457412e-02	2.455544145813887830e-02	1.605212756088791534e-02	6.084725861818497672e-02	2.869233921228259501e-02
7.300000000000000000e+01	4.043572373577515311e-01	6.039718280967389108e-02	6.210238798606408650e-02	4.876739282567608968e-02	6.891266955624852919e-02	7.843842570054811170e-02
3.000000000000000000e+01	1.920584101300870650e-01	1.001186225709507632e-01	9.593447658362369568e-02	6.267137971538479235e-02	1.003040071194801625e-01	7.304128501076188884e-02
9.100000000000000000e+01	9.519846508903695437e-01	2.485784087058905134e-02	2.434511712679998663e-02	1.800918739634316604e-02	4.278611147355751432e-02	2.746994150658035178e-02
8.100000000000000000e+01	3.399172419581024673e-01	7.916737763481904167e-02	8.556415573687689569e-02	5.939824136646194158e-02	8.764864619169399074e-02	1.023072556922979964e-01
1.200000000000000000e+01	6.866839431908380309e-01	1.160657208297952714e-01	8.764214092961132574e-02	6.138482977816116237e-02	1.379189264997142117e-01	8.515989107584175100e-02
2.400000000000000000e+01	1.203774166026911008e+00	4.021294514382225266e-02	3.602493077606754024e-02	2.850959708124568837e-02	1.187139955703375993e-01	6.670509269540225716e-02
1.100000000000000000e+01	6.438508967801499505e-01	9.498055186216756984e-02	1.135450344723387822e-01	6.824597893684658523e-02	9.132175185234540915e-02	5.902835883797446365e-02
5.000000000000000000e+01	1.172715665473525126e+00	3.266702521869144227e-02	2.829716829280467388e-02	1.906039940566700217e-02	7.224890413593346161e-02	5.287633752052495195e-02
4.500000000000000000e+01	3.308072199197682473e-01	1.045419211889233035e-01	1.150980168765893402e-01	7.476757121689125984e-02	1.112637077710367239e-01	8.302231122111532191e-02
7.000000000000000000e+01	5.279464078245594827e-01	6.495911590262933022e-02	6.641129277832338862e-02	4.236815767131282828e-02	6.755701777363072591e-02	5.494804497160473561e-02
3.600000000000000000e+01	5.744997589976736929e-01	9.429613315360391157e-02	9.147513629373205113e-02	5.439137677438329183e-02	9.448488883515368530e-02	6.577858817578054185e-02
8.800000000000000000e+01	6.091461800875830335e-01	7.369345427379593583e-02	7.071220873090354464e-02	5.188309727148073675e-02	7.758637948701969933e-02	5.613803547326608884e-02
2.900000000000000000e+01	1.374847133051292136e+00	6.297765786973269497e-02	3.731377381155622647e-02	3.426530389215535349e-02	7.693030476753381919e-02	3.946057006225197478e-02
7.600000000000000000e+01	5.272185616248477036e-01	8.160880450702046041e-02	6.539175172435954253e-02	5.371163670190921835e-02	1.102655389826957405e-01	1.040069687490941114e-01
8.200000000000000000e+01	1.271483645670009377e+00	2.449931562048934114e-02	1.997874128114150369e-02	1.528530442251769574e-02	3.484435259851016708e-02	4.177631251292854980e-02
7.700000000000000000e+01	6.972434458398495405e-01	6.945505784182952336e-02	5.362189247515658508e-02	4.198504040272441062e-02	8.304254124654618374e-02	5.195923613243763617e-02
9.900000000000000000e+01	7.065941201486523049e-01	3.371101202220067733e-02	3.493381836891950448e-02	2.235934610801062691e-02	4.186962596323740016e-02	2.707867718316180061e-02
5.800000000000000000e+01	1.992986627842816993e+00	3.104904709195293808e-02	1.972780284388186284e-02	1.792439839619883873e-02	4.638512963276400503e-02	2.840106271825913742e-02
7.900000000000000000e+01	1.143493265394271541e+00	2.709560427204265459e-02	2.906663160663673987e-02	1.824730831255705690e-02	6.051479183915704080e-02	3.754583211026335521e-02
7.500000000000000000e+01	1.169128139780182263e-01	9.159357145521897225e-02	8.869686231100427920e-02	6.306083857754886390e-02	8.839327598999098534e-02	7.536401995945918308e-02
1.500000000000000000e+01	2.299551850048420221e-02	1.543904159073903049e-01	1.293457113182945595e-01	9.048614936117430063e-02	1.468062815672389332e-01	1.209320655107590931e-01
5.200000000000000000e+01	7.582350902872643239e-01	3.910913520391473552e-02	4.180731417309485609e-02	2.704615177936554871e-02	6.284925402666045879e-02	3.629006843134949256e-02
6.300000000000000000e+01	7.287764069730682248e-01	4.814846738449764935e-02	5.279998616426837682e-02	3.387179149367581382e-02	5.497463729299553042e-02	4.219252434792317846e-02
5.800000000000000000e+01	1.349798622834028183e+00	2.296018081524243623e-02	2.399390115268777365e-02	1.758740334440687947e-02	4.344911942988194387e-02	4.215160310272037664e-02
4.300000000000000000e+01	1.463972228000987030e-03	1.225537604777295897e-01	1.241228550690735427e-01	9.832710462076521551e-02	1.319303742984801464e-01	1.255015093293739836e-01
1.900000000000000000e+01	6.325946330475764601e-01	9.397969233303479775e-02	6.330766587962957659e-02	6.258560838639655455e-02	9.709773428794975236e-02	7.387099697149840383e-02
2.100000000000000000e+01	3.467731206154238688e-01	9.264657458687750036e-02	7.261050103405768119e-02	4.560709327519502782e-02	7.658686029228167769e-02	8.027203716706722558e-02
4.400000000000000000e+01	1.852946781065389903e+00	3.056046340248863916e-02	2.382471645153852458e-02	1.613035317727542009e-02	7.126833808569714435e-02	3.451167201025307635e-02
5.300000000000000000e+01	1.574891692691513967e+00	2.301845994671070095e-02	1.779307626817127480e-02	1.140241102972776310e-02	3.421111676791051270e-02	2.190931775055079619e-02
8.200000000000000000e+01	1.843086551669985473e+00	2.134292536726684758e-02	1.920672410718367307e-02	1.150157259949695365e-02	3.315391967409420104e-02	2.349373621429782025e-02
3.400000000000000000e+01	1.577818658596924051e+00	3.481469533237731284e-02	2.791577591769633243e-02	2.139766576290906205e-02	5.807500496406464707e-02	4.461924079208937771e-02
5.500000000000000000e+01	1.388955201500730707e+00	3.597425725826745857e-02	3.792410117205951420e-02	2.340160709845839210e-02	9.499006722959833782e-02	4.157256866662886047e-02
3.800000000000000000e+01	2.097759630173037237e-01	1.232263096093629828e-01	1.123824867451772291e-01	7.218041951177264770e-02	1.820184085239326954e-01	1.034601790801725485e-01
1.700000000000000000e+01	1.115587430814434899e+00	1.309446523718190147e-01	6.753416051990281110e-02	6.621134803058723040e-02	1.024136554086275269e-01	1.424182004349985597e-01
6.700000000000000000e+01	1.578964698254026411e+00	1.874991182521849875e-02	1.284965940962426792e-02	1.098790071124577938e-02	4.315397811322510546e-02	2.518117748586259572e-02
5.800000000000000000e+01	3.586109528453134132e-01	1.048515425231603543e-01	8.186965829870083977e-02	6.179030172060107767e-02	8.801865018499026305e-02	1.224681251308049335e-01
2.500000000000000000e+01	9.904961954163529203e-01	9.059818290439496102e-02	4.665222708367477988e-02	4.582811094805482044e-02	7.167448237606832695e-02	7.522720753160146157e-02
2.000000000000000000e+01	1.925647646682852265e+00	4.616570524778356582e-02	3.400003662105927082e-02	2.118474624721772628e-02	1.126892273945814260e-01	5.627151834050395790e-02
4.100000000000000000e+01	1.571318525896787666e+00	3.631702697694995374e-02	3.159749577901805467e-02	2.137350912902729119e-02	5.338485174642103315e-02	3.514592062142974510e-02
3.200000000000000000e+01	1.186297715718563905e+00	5.301327531700542744e-02	3.421554520382819736e-02	1.748394905063228172e-02	6.164578490604302047e-02	3.990476113658929930e-02
9.200000000000000000e+01	1.475948187654881227e+00	1.497996057773061385e-02	1.438756633411151023e-02	9.472904580273278086e-03	4.107843846858937054e-02	2.160060918068620883e-02
3.300000000000000000e+01	5.660209486774634424e-01	5.897988449003183087e-02	5.311944596065933805e-02	3.978685513051788414e-02	9.054074128740031979e-02	7.535622941816692844e-02
1.400000000000000000e+01	7.738091999801641752e-01	1.132656808546718546e-01	8.999494761064071036e-02	5.748249947404105581e-02	1.275466629762503912e-01	9.251929647455807426e-02
2.900000000000000000e+01	1.491428308119438384e+00	3.062670511084963562e-02	1.906751169188906220e-02	1.474197428867900055e-02	4.136260211316983987e-02	3.215750151997769785e-02
8.500000000000000000e+01	5.745916392297432118e-01	5.184844987701911490e-02	5.472085484479046608e-02	3.446242968340194196e-02	7.288183348230280190e-02	4.754217469572963317e-02
8.600000000000000000e+01	1.261713506284363850e+00	1.736621310328154144e-02	1.572658986116643939e-02	1.013578036118084613e-02	2.873121188883760030e-02	1.440218933337513406e-02
5.500000000000000000e+01	1.094192289094495951e+00	4.578109037204957515e-02	3.735763922870537906e-02	2.763480953723566197e-02	5.821891106252802955e-02	2.561182334479104178e-02
1.600000000000000000e+01	3.901035260184879672e-01	1.168722847983048596e-01	1.018038329741996068e-01	1.040875485580016330e-01	1.540585787711890309e-01	1.421027028783636292e-01
8.400000000000000000e+01	7.085564987135373194e-02	1.080824843691387399e-01	1.175515159746048366e-01	8.476865463134350409e-02	1.381358639144852907e-01	1.845255531609562849e-01
1.800000000000000000e+01	1.143286337636972849e+00	1.026534383605205158e-01	5.947068302839714909e-02	4.326719427633991810e-02	9.356486635505453786e-02	6.469091208959254491e-02
3.700000000000000000e+01	6.762082402882405585e-01	5.980250396432330168e-02	5.936486510593712296e-02	4.303729794205718440e-02	8.068842734406056483e-02	8.994987722129021979e-02
4.100000000000000000e+01	1.922241029339776697e+00	3.349283429683356378e-02	1.713751253752086520e-02	1.591318567367880701e-02	4.685087570611803226e-02	3.481701605272705807e-02
8.700000000000000000e+01	8.841968765459689017e-01	6.000110609973435816e-02	4.308888659336785470e-02	3.078441510176698273e-02	7.736422312992323469e-02	5.940055734057442943e-02
8.600000000000000000e+01	5.266944378237670144e-02	9.657468842891435423e-02	9.135406225860269458e-02	7.176110970673665879e-02	1.015258566696241038e-01	8.131799809245708610e-02
3.200000000000000000e+01	9.686250929492858930e-01	5.777640499936978480e-02	3.705870537355181876e-02	3.517751904509010263e-02	8.333193827457172076e-02	5.502812274697575085e-02
9.100000000000000000e+01	2.453382895083904280e-01	8.452131220522000887e-02	7.714733600558719429e-02	5.362110951090853783e-02	1.005402479909832530e-01	6.761628745757297665e-02
1.800000000000000000e+01	1.027546799344916328e+00	7.959689030489563999e-02	8.689281500872292341e-02	5.037355912308441597e-02	8.662008827148444390e-02	5.042616789081448558e-02
9.600000000000000000e+01	6.777598375294269228e-01	4.606777814189767783e-02	4.746541167013310775e-02	3.292046679609368642e-02	5.114013007460217752e-02	5.423682767662262733e-02
7.400000000000000000e+01	3.173330124177731193e-01	9.600417026990390457e-02	1.026713099424533537e-01	7.032054466395165626e-02	1.209952687695125401e-01	1.188908807025474690e-01
6.800000000000000000e+01	7.692637907775872197e-01	3.256377080982620492e-02	3.668053575788818993e-02	2.392532376120946533e-02	4.407236907756008348e-02	3.252983596448474207e-02
1.000000000000000000e+01	3.256024702783666402e-01	8.663086188024338163e-02	1.143728401917148418e-01	8.127385147724290604e-02	1.188283773928018872e-01	8.726533126057062217e-02
4.800000000000000000e+01	4.987550216658325208e-01	7.597213093225550773e-02	8.058347781390458320e-02	5.068334773391079684e-02	9.165005042200473351e-02	7.199854542992198403e-02
4.800000000000000000e+01	1.083672495780894529e+00	3.805293328284941462e-02	3.239995661393212101e-02	1.943007600984207259e-02	8.240962781241432944e-02	5.317425788753525617e-02
9.100000000000000000e+01	1.025946793417279679e+00	3.285446575087866417e-02	2.373077827165977899e-02	1.980683856174376978e-02	8.192149611865987002e-02	3.493434605541107657e-02
3.900000000000000000e+01	2.638009756598440614e-01	8.285255903613740480e-02	8.852405697320764322e-02	6.301015464103371100e-02	1.141311736289779416e-01	7.722512676240800289e-02
3.800000000000000000e+01	1.026717200149959819e+00	4.865259176185759982e-02	5.683516804077531903e-02	3.405799713852486477e-02	7.942819224208279294e-02	5.649052455842471648e-02
8.100000000000000000e+01	1.667489911402581848e+00	2.341094700752677921e-02	1.732621804420957437e-02	1.005550361605437627e-02	4.180419754970267354e-02	2.301532802111325507e-02
4.200000000000000000e+01	1.902549157142721103e-01	7.634864360094850699e-02	8.287717074932735017e-02	5.510471662897973438e-02	1.118616191353050543e-01	7.266292225482939848e-02
5.300000000000000000e+01	4.998112763480204723e-01	7.668642370108964823e-02	5.842019002600418870e-02	4.056645393622835410e-02	7.529040368675327111e-02	6.365857566891790220e-02
6.400000000000000000e+01	1.688290684204998726e+00	1.383632564624214661e-02	1.567043405417535909e-02	1.030150576259200590e-02	4.436281468856929228e-02	2.979580808374934428e-02
4.200000000000000000e+01	6.278507606041974221e-01	7.294373278323565413e-02	6.323702240971798560e-02	4.312309705052951719e-02	6.946005428427066974e-02	4.746212179525709229e-02
1.400000000000000000e+01	1.665821130232604474e+00	7.462110962980932072e-02	6.508340152791644573e-02	3.315097944198281549e-02	7.595456706891491605e-02	4.893528333172972311e-02
4.600000000000000000e+01	1.529336601734171186e+00	3.453760785695529634e-02	3.286354549306818446e-02	2.369625032933781947e-02	6.387011334921241512e-02	4.596698112891579868e-02
9.100000000000000000e+01	1.450531358243039692e+00	2.982230991990914709e-02	2.571923890941174226e-02	1.697733863576583388e-02	6.075613854015661508e-02	4.026538660426792759e-02
8.500000000000000000e+01	1.700096315254637114e+00	1.802223928823300236e-02	1.490617031321166998e-02	1.159492100861686872e-02	4.456989777698751320e-02	2.995125374956949041e-02
9.300000000000000000e+01	6.319217883069219166e-01	5.300991639705104203e-02	5.534727125026060734e-02	3.658057071002709937e-02	7.223711827411434527e-02	4.310042336865661794e-02
4.000000000000000000e+01	8.450005882790636580e-01	5.209834260997540933e-02	4.661367449755224324e-02	3.409223813587870106e-02	7.006527041645102538e-02	4.035551503798984890e-02
3.200000000000000000e+01	1.642386327842488836e-01	9.051265522225224180e-02	1.047717674447466718e-01	6.747291614508102442e-02	1.358457080610293299e-01	9.225556437464456361e-02
6.600000000000000000e+01	1.481211810226359393e+00	3.468747583532724721e-02	3.260027147525825647e-02	1.894981760983143262e-02	8.014565260789624501e-02	4.365850649581334147e-02
3.000000000000000000e+01	9.680816438760877496e-01	6.093511102848282734e-02	5.082230011386830448e-02	3.348262996896465837e-02	6.963413083261407732e-02	4.191126654425194470e-02
8.000000000000000000e+01	1.106580597009835909e+00	3.546475602175920561e-02	3.121145801326198621e-02	1.936682329492778187e-02	5.431006572146090255e-02	3.573138851163954605e-02
9.000000000000000000e+01	1.048192457058347848e+00	3.171923225805328012e-02	2.710907927115535632e-02	1.729849278293017073e-02	4.494600137247233007e-02	3.177506816793251171e-02
8.900000000000000000e+01	8.484636785115216018e-01	3.402740798090852364e-02	3.053046837438933708e-02	2.094900467776105238e-02	3.970183706790590683e-02	2.183776658131473744e-02
2.500000000000000000e+01	1.239847194715403722e+00	4.670209486606000798e-02	6.375189680000729886e-02	4.100681556635440289e-02	1.022482287488263725e-01	6.578199234786949456e-02
8.300000000000000000e+01	1.648762644567498770e+00	1.586052530159839588e-02	1.129465945090715219e-02	8.927711289883630622e-03	3.957373377468167974e-02	1.863030581167789482e-02
9.400000000000000000e+01	1.834541966984370109e+00	1.415839767478885985e-02	1.100488976603003488e-02	8.010236877155779006e-03	3.017648243091684487e-02	1.978990778019226043e-02
1.800000000000000000e+01	1.851636173719388490e+00	2.869787861900548534e-02	1.996654672577038991e-02	1.715860273429230254e-02	1.207944816233692265e-01	7.466897946092287963e-02
4.900000000000000000e+01	1.554939666590196001e-01	8.840002913442682186e-02	8.272835523311576622e-02	7.491715053896419452e-02	9.636979324669706082e-02	8.709421791687697867e-02
5.100000000000000000e+01	1.977432644213954704e+00	3.459291358437059649e-02	1.874708107588907852e-02	1.786057992484172199e-02	7.539413745861166249e-02	4.039782326102676208e-02
1.500000000000000000e+01	1.839822743997117094e-01	1.914181404677838816e-01	1.366623257707848815e-01	1.011004812771068850e-01	1.332210523030806504e-01	1.017493471913187841e-01
5.700000000000000000e+01	1.245263745106469422e+00	2.831332069428266554e-02	2.348159751849067736e-02	1.678611762568865337e-02	6.297814124926495727e-02	5.132878336267070879e-02
2.000000000000000000e+01	3.702516194107712266e-01	9.019517016246247909e-02	9.686251351160039824e-02	6.061187669992897792e-02	1.016124953046799173e-01	6.609534468451468137e-02
9.600000000000000000e+01	5.670863710607607633e-01	3.479511676052449848e-02	4.093179894653416889e-02	2.682074711624212598e-02	4.689928427925467436e-02	2.681586438073415082e-02
5.600000000000000000e+01	1.368225669666420785e+00	3.951938905460129769e-02	2.302311767188679539e-02	1.651317592802110240e-02	5.110339938986772912e-02	3.104037941312821555e-02
4.000000000000000000e+01	9.809162922019505348e-01	4.370120708007751292e-02	4.015696788002505457e-02	2.393710897539603685e-02	5.940715621109463745e-02	4.159855647014115004e-02
7.800000000000000000e+01	4.300020420449426339e-01	6.646347957361548042e-02	7.043813387988787089e-02	5.028508278037766011e-02	8.062360827029983745e-02	5.328388220463653457e-02
5.700000000000000000e+01	8.072733123390982701e-01	5.623739356822107793e-02	3.720408127986836455e-02	2.771549304858366911e-02	6.057958217386436722e-02	4.970080098186578643e-02
9.100000000000000000e+01	1.783480660444612287e+00	1.921388639416735447e-02	1.974855929196827481e-02	1.263729220074407723e-02	5.579322963984419820e-02	2.981811599840311980e-02
4.000000000000000000e+01	7.530819155370795936e-01	4.841746826487067917e-02	6.182921719616745609e-02	3.933980975363691318e-02	7.598354016101345476e-02	5.148078163054025519e-02
8.200000000000000000e+01	1.889078211141010932e+00	1.238818744004142186e-02	1.135160251682774436e-02	7.235480893791986466e-03	2.027648811539951509e-02	1.258566151413053995e-02
2.500000000000000000e+01	1.806268178515310519e+00	3.166270464897905090e-02	3.776518773038825549e-02	2.303330639333992305e-02	8.433206496560334553e-02	5.831544203261166542e-02
6.700000000000000000e+01	9.598305536006652705e-01	4.094820278671838093e-02	3.528355873528243869e-02	2.127145110708779721e-02	5.185864698870111533e-02	3.268855800280696944e-02
7.600000000000000000e+01	5.364011589736654706e-01	6.791003883851144673e-02	6.624801311329421571e-02	4.361486465905824866e-02	7.133842282126580392e-02	7.539891745866364459e-02
7.900000000000000000e+01	7.599202009271355251e-02	1.051788021942894613e-01	1.027325965907735922e-01	7.370379535834739593e-02	1.143730302127968362e-01	8.255011454742786081e-02
2.200000000000000000e+01	1.939834367873214838e+00	5.898628927682892514e-02	2.125977063066567321e-02	2.599026304411843416e-02	5.308767402991121376e-02	4.229726753525495792e-02
9.900000000000000000e+01	8.717597322511179136e-01	5.734787039719500129e-02	5.116977901380576066e-02	3.273861360691717598e-02	8.722000529836461402e-02	5.386567167539040718e-02
1.300000000000000000e+01	1.987407066533842359e+00	7.505543236049073974e-02	5.014886631737405093e-02	3.154208252488092945e-02	9.601630540397047830e-02	5.315926029837198669e-02
8.200000000000000000e+01	1.748467259654419959e+00	1.467721225861110673e-02	8.845604882210564984e-03	7.165273230857885541e-03	2.435377591218625473e-02	1.174846829561173797e-02
1.900000000000000000e+01	4.845659031664542038e-01	9.347556918863320075e-02	8.414281767233368348e-02	6.081791589162383049e-02	1.154684560798942827e-01	8.824453781564822741e-02
2.500000000000000000e+01	1.516619452321263273e+00	4.191980085127371830e-02	3.154305076407009495e-02	3.019345671169948106e-02	6.698580341439487607e-02	3.045643342575779858e-02
2.700000000000000000e+01	1.237097638777928221e+00	4.868618677157997982e-02	3.422861419672358629e-02	2.009654297984557469e-02	4.885654064170445732e-02	3.604036787653885215e-02
4.000000000000000000e+01	1.062703319703046656e+00	5.651998540453111175e-02	4.649999634952438343e-02	3.154536800790719991e-02	6.561050238301900650e-02	5.164237891173151240e-02
6.300000000000000000e+01	5.700378470687972321e-01	5.534074357297222302e-02	6.173748178040845691e-02	4.192490136235008102e-02	8.277252777424155827e-02	5.345711489857896820e-02
9.700000000000000000e+01	9.816209279221308481e-01	1.957779207606262506e-02	2.266125186061148863e-02	1.354378649934073059e-02	2.784766605406642156e-02	1.773305694534116350e-02
5.800000000000000000e+01	3.995626784081716121e-01	8.955949109624349036e-02	7.866184174407050977e-02	6.227642614082366107e-02	8.544464414235866667e-02	8.078440641416587131e-02
8.500000000000000000e+01	2.898408729199419831e-01	9.993311078730522656e-02	8.992113099250297059e-02	6.200480204202704626e-02	1.058293130934153670e-01	8.087639150680936417e-02
6.700000000000000000e+01	5.067248731513296356e-02	1.170173034924469752e-01	1.233491589459773663e-01	9.338000105696860065e-02	1.529902816453863335e-01	1.116113945938306540e-01
3.600000000000000000e+01	9.001061133238608125e-01	3.715685342711121109e-02	3.184493933694476642e-02	2.227581066700604073e-02	3.809748414956156543e-02	2.798493491495039273e-02
9.300000000000000000e+01	1.163807754407456097e+00	2.761857879610703920e-02	2.257955482580457918e-02	1.604893176015873349e-02	4.305935355213655336e-02	3.259913502472253782e-02
8.700000000000000000e+01	2.910130222710758385e-01	7.360951793493632211e-02	8.082354068817823589e-02	6.790278463383751795e-02	8.698642708434459192e-02	7.774122812484673961e-02
5.800000000000000000e+01	1.112523129967124547e-01	1.158700841180496932e-01	9.583878454334843200e-02	7.881387673856270204e-02	1.145326224677634119e-01	1.102586146435701464e-01
3.300000000000000000e+01	5.967123718879276950e-01	5.250877512678578385e-02	4.666891501164471823e-02	3.175059510874121693e-02	6.117435879938087906e-02	5.127546268888093922e-02
8.200000000000000000e+01	5.366747273748528890e-02	1.140869660619250603e-01	1.098532526562490952e-01	7.435212121711477773e-02	1.223080828896551675e-01	1.022711868897312609e-01
8.600000000000000000e+01	5.004084568008826395e-01	5.230705531418056858e-02	5.346103156862656858e-02	3.930548441190701014e-02	6.387974678953965701e-02	6.607835436930149797e-02
1.100000000000000000e+01	1.657964666079548177e+00	4.437683928548485923e-02	2.238567393707464881e-02	2.427808690027898064e-02	5.684299761126204720e-02	5.550232136195937249e-02
4.000000000000000000e+01	1.653641155716762068e+00	2.925639872186379734e-02	1.537877033760753735e-02	1.378048516739185242e-02	3.954505583023310011e-02	2.550424554318196993e-02
9.500000000000000000e+01	1.575242150342539116e+00	1.684186245943997476e-02	1.693828084791445740e-02	1.138274603453919356e-02	5.003178911977477356e-02	2.516772838780374083e-02
8.300000000000000000e+01	1.212937471385566957e+00	3.737396780205286956e-02	2.539822041505908345e-02	1.744646217627305110e-02	7.803566689478359797e-02	4.636400772479612464e-02
5.300000000000000000e+01	8.623908661318662183e-01	3.244176269972258442e-02	2.926643336648969418e-02	2.159702905387974464e-02	3.745184523757342371e-02	2.853310601309651598e-02
8.500000000000000000e+01	1.941713724742719638e+00	1.583009224300012396e-02	9.778377009057141744e-03	7.059935050278833002e-03	2.989808949577743222e-02	1.626760640695625384e-02
2.700000000000000000e+01	1.391151873579824283e+00	5.063468335426376393e-02	3.401228496459641343e-02	2.308299118753329160e-02	4.676307941573568105e-02	2.083387478917247265e-02
7.900000000000000000e+01	1.540860712110478925e-01	1.055572937681724527e-01	1.032934848675661210e-01	7.506787688957387850e-02	1.189945389111108781e-01	8.720088267122119707e-02
9.700000000000000000e+01	1.826360912803989489e+00	1.516254640155729680e-02	1.291400515993002332e-02	8.512571235855605906e-03	3.083464006785430547e-02	1.676628208827691049e-02
8.200000000000000000e+01	6.779577173222526287e-01	4.610660558966649114e-02	4.309637816619851097e-02	3.032911179899803675e-02	5.629381512118717540e-02	4.302235244009936649e-02
9.100000000000000000e+01	1.460399149758748294e+00	1.846475164985353010e-02	1.641178111668912046e-02	9.814231982214592295e-03	2.653859487731228053e-02	1.652005241135769131e-02
7.200000000000000000e+01	1.225007566832537753e+00	2.910669426377504587e-02	2.059746769315350459e-02	1.520846861517029074e-02	3.994025807474858858e-02	1.871181120882375870e-02
5.700000000000000000e+01	1.655921010810666338e+00	1.429390568515063846e-02	1.096707220942228465e-02	6.903192268363159655e-03	4.590722620462285575e-02	2.361360297271826100e-02
7.900000000000000000e+01	1.312973375244845142e+00	2.759612185371861787e-02	1.937486919370382324e-02	1.270456305270807780e-02	4.158972752316954236e-02	2.961564514619310917e-02
9.700000000000000000e+01	6.745253629191061417e-01	6.270590226349055663e-02	6.229757398328029938e-02	4.666285180572232738e-02	8.060087062891790888e-02	6.057062185229179080e-02
8.800000000000000000e+01	1.233711016317203368e+00	3.161181998762844364e-02	2.607586865252619832e-02	1.624283725732918876e-02	6.109213425129533109e-02	4.196103929513954334e-02
4.400000000000000000e+01	6.042302847874969629e-01	5.263251550516840488e-02	5.284605334318810688e-02	3.373034564463833068e-02	6.290845753760250514e-02	3.733555913352377270e-02
5.800000000000000000e+01	3.874299783824974863e-01	7.694464442456787345e-02	6.725834956426100797e-02	4.670151291431748342e-02	8.813583318698059443e-02	6.035547178659590034e-02
5.700000000000000000e+01	1.049107010411991725e+00	3.376978014214834095e-02	2.737520192004703340e-02	1.766351762837818640e-02	6.068637496871679554e-02	3.417518507232693986e-02
7.100000000000000000e+01	9.733741359843086638e-01	5.122103269491653371e-02	4.074207771523296467e-02	3.135166932776876914e-02	5.098035160520671821e-02	4.737033966248949818e-02
8.500000000000000000e+01	9.819195487704712733e-02	8.158546889470238983e-02	8.354928006577608257e-02	5.861612764616575683e-02	9.945117265452659006e-02	8.493397861184644182e-02
7.100000000000000000e+01	6.243454278378446354e-01	4.494964751814856108e-02	4.424963002613271218e-02	3.043896729280482633e-02	9.457679931291798625e-02	7.962137876885169718e-02
2.100000000000000000e+01	1.137429459036605195e+00	1.025417626391479098e-01	4.476489312962641381e-02	2.947464146281466094e-02	8.234908537929430672e-02	4.668889555426267851e-02
5.600000000000000000e+01	6.609718240494271146e-01	7.867596474530909323e-02	6.447667661801625982e-02	5.090060474159033982e-02	9.100402907484103632e-02	9.027017756825644890e-02
5.300000000000000000e+01	1.298424949335202694e+00	3.305729387357223686e-02	2.203226208838523700e-02	1.937331864880160320e-02	4.379072851282966167e-02	2.063894765116585164e-02
1.300000000000000000e+01	1.565806350212558984e+00	5.589069217217924879e-02	3.943255873138681172e-02	2.935037376325874692e-02	7.214791523639897675e-02	4.533101925618678030e-02
8.800000000000000000e+01	5.217706574496516758e-02	1.305157163117169061e-01	1.161210858259596468e-01	8.074279455129744487e-02	1.183192479197405500e-01	1.008893873064976993e-01
3.200000000000000000e+01	1.103369059841906363e+00	6.926258917084912592e-02	5.471799320497443969e-02	3.734543813812363916e-02	7.731010384926062518e-02	5.445624674571760554e-02
8.200000000000000000e+01	3.595858290319817741e-01	6.854348724530849590e-02	7.639728191221029086e-02	5.276404168004865392e-02	1.019327625524015790e-01	6.490608392870583776e-02
6.700000000000000000e+01	1.102139100606799094e+00	4.505386394088730512e-02	3.285130639363966626e-02	2.234887579961284190e-02	7.361431457823545965e-02	3.550086432759207156e-02
1.900000000000000000e+01	1.620638060921902435e+00	5.843528456925004694e-02	3.092356349835592363e-02	2.922354131033735869e-02	6.563435265940917307e-02	5.348692997379184827e-02
8.100000000000000000e+01	1.883802113790246757e+00	1.423251920087285731e-02	1.793559039327589921e-02	9.285362883454249122e-03	5.348670971468823254e-02	3.005906548368916797e-02
6.800000000000000000e+01	7.869377275476452382e-02	1.166989955746738639e-01	1.005966478049055146e-01	8.224318022422166807e-02	1.124350651305826704e-01	8.954553953059028737e-02
3.400000000000000000e+01	1.826772862528766028e+00	3.551018196389641585e-02	1.938302564779409085e-02	1.330418117199074282e-02	6.791562701663655943e-02	3.210123771273636767e-02
1.300000000000000000e+01	1.003417768622913764e+00	8.666701475408000732e-02	4.675255726819225327e-02	3.415539878914568978e-02	1.687753990730955223e-01	1.002623080130289057e-01
3.500000000000000000e+01	6.081459719630122329e-01	7.231613854634971750e-02	6.045349794111705422e-02	4.420822568238501338e-02	1.247944906845376706e-01	8.332015085033007973e-02
3.900000000000000000e+01	1.632584205677463762e+00	3.091324592558345602e-02	2.133923225779544089e-02	1.780996057184878328e-02	5.161044625389733798e-02	2.502604786412791771e-02
7.400000000000000000e+01	1.429875076265535228e+00	2.187973111957156741e-02	1.802602719984168489e-02	1.345047588900627304e-02	4.516865255602799806e-02	2.297675535908377809e-02
6.800000000000000000e+01	1.016736554083002897e+00	2.982779038474014238e-02	2.896897679969588982e-02	1.976496454999461874e-02	6.424123327475617096e-02	4.692514898317641514e-02
4.400000000000000000e+01	1.155997247280699192e+00	4.412299055054321600e-02	2.661340869404991982e-02	2.073637636914502438e-02	5.539319342086174852e-02	3.182791856284212378e-02
5.300000000000000000e+01	1.535534324743236922e+00	2.379047796712987009e-02	2.047298652892186321e-02	1.356821926389220265e-02	5.326002181089939391e-02	3.318440817331973908e-02
8.500000000000000000e+01	1.813116223310813790e+00	1.764476915890226053e-02	1.418029873469553448e-02	9.727732897851556343e-03	3.957754628836233912e-02	2.497861600061551668e-02
5.700000000000000000e+01	1.141036726685888958e-01	1.185171947092820699e-01	9.739515400883196061e-02	8.140922743279770113e-02	1.089105691026541062e-01	1.056384466245791354e-01
9.500000000000000000e+01	1.227400025056934130e+00	3.607020931598017843e-02	2.695026212286174422e-02	1.826625043576191390e-02	8.644069448285808532e-02	4.373009924995367032e-02
1.600000000000000000e+01	1.043324842686319309e+00	6.584120378083829772e-02	3.488606064240221821e-02	2.124519753749972567e-02	9.054783948948270933e-02	5.331965599428899888e-02
2.200000000000000000e+01	1.900857947520018687e+00	5.746586135119609307e-02	2.911035077630814982e-02	2.454341152802261283e-02	1.207339078479946620e-01	7.008906202498610405e-02
3.700000000000000000e+01	1.534128774725138644e-01	1.050411431245562022e-01	9.693407444245025206e-02	7.875054482470758566e-02	9.631792865004597248e-02	7.900422276795758536e-02
9.800000000000000000e+01	3.149092395713786185e-01	9.004174021866095945e-02	9.994549219163383069e-02	6.455834848510168256e-02	1.015367518964907234e-01	7.770571907806379797e-02
3.100000000000000000e+01	1.492845878563943574e+00	4.531692234078894127e-02	3.294595008610805981e-02	2.124383933004274014e-02	8.148952600741465879e-02	4.634682335113095991e-02
9.200000000000000000e+01	7.575558747518917890e-01	6.141988401495098587e-02	5.609869612650211779e-02	3.667883151423907695e-02	6.320191073788393454e-02	6.886229894224288328e-02
5.800000000000000000e+01	4.697287771826044178e-01	8.692961130045413765e-02	8.021728679874136347e-02	5.683463049309043363e-02	1.029606211780582231e-01	7.197051502190929262e-02
3.300000000000000000e+01	9.895322228458460767e-01	3.289621910768058405e-02	3.349907614354536572e-02	2.175579356365032677e-02	5.490418774364631133e-02	2.700636206982291732e-02
4.300000000000000000e+01	1.765696270918160060e+00	2.448619419856121887e-02	1.396560944299692769e-02	1.323125604815135296e-02	3.111074300699074105e-02	2.439353381712230234e-02
5.200000000000000000e+01	1.370310008994331419e+00	3.017672880216843226e-02	2.374207448458572761e-02	1.739498996095827088e-02	5.528907176664889234e-02	4.100302353759950613e-02
2.400000000000000000e+01	2.586616509646177953e-02	1.169993657128214765e-01	1.156615233395003745e-01	7.096226141768764706e-02	1.124854603724322749e-01	7.457069657701696774e-02
7.400000000000000000e+01	1.830375429583638969e+00	1.870642234842436261e-02	1.501370773961052153e-02	1.083421578254353465e-02	3.661566212708716045e-02	1.750320216242353538e-02
4.200000000000000000e+01	4.009894466352210696e-01	5.792005146085267564e-02	8.499696958034630434e-02	6.030539729160769302e-02	1.037345075396987337e-01	8.119125688940673213e-02
3.900000000000000000e+01	4.064123601780738060e-01	1.023597017004769655e-01	7.520867658788039922e-02	6.136668748359764419e-02	9.783820034189362469e-02	8.976398104707242198e-02
6.400000000000000000e+01	7.366784291177741473e-01	4.007035074282899040e-02	5.024991977426836176e-02	2.959374336462678237e-02	3.725379035406516104e-02	3.956508749959353893e-02
9.900000000000000000e+01	5.633452295195040538e-01	4.728774474231887265e-02	4.362290373353027578e-02	2.950835904134986934e-02	5.292220370347493902e-02	3.898006585629319037e-02
1.100000000000000000e+01	1.964663747677519945e+00	6.766217258037633686e-02	3.252897236046881774e-02	2.441145156530146257e-02	8.079036113157528343e-02	6.077942213182324638e-02
7.000000000000000000e+01	1.708689899054603334e+00	3.608631915972115856e-02	2.560853529867968340e-02	1.663510041678707002e-02	7.735973093258317890e-02	3.934267967333511529e-02
4.600000000000000000e+01	1.346922420681031074e+00	3.348844058944041441e-02	2.203152233162049625e-02	2.277992024037623492e-02	3.569852963587980682e-02	2.735531226187018494e-02
5.300000000000000000e+01	1.500101181282997853e-01	9.427105867459559252e-02	9.515044393536113698e-02	6.465095263058390218e-02	1.098716443780694690e-01	7.928919664689701441e-02
9.400000000000000000e+01	1.887225783580335436e+00	1.277264732420647052e-02	1.170794298309946364e-02	7.567178887972642390e-03	2.238377204295226991e-02	1.136787130348951465e-02
2.800000000000000000e+01	6.815255270640934171e-01	5.391739645285929111e-02	4.275858235887675107e-02	2.732494303196293314e-02	7.085581401269822055e-02	4.226579260564786167e-02
1.100000000000000000e+01	1.398926548228387023e+00	7.665688503283700495e-02	4.439365889966143119e-02	2.163119812773716191e-02	1.057596054886955905e-01	5.708760935839050921e-02
3.500000000000000000e+01	1.433666442821604159e+00	3.427738635151324903e-02	2.548867894713918378e-02	1.649440834018281801e-02	4.399697682920392094e-02	2.937888447238458378e-02
6.700000000000000000e+01	9.048334891014160331e-01	4.694604218749458963e-02	3.990465082217747872e-02	3.086907737328509205e-02	8.190250654983861900e-02	4.480375902689220924e-02
5.000000000000000000e+01	9.128582441696466709e-01	3.762772207763112609e-02	2.652087558517858198e-02	1.794111778195895540e-02	6.589910779194559087e-02	3.232684990720923607e-02
6.900000000000000000e+01	1.733145070873336469e-01	9.311745988105171734e-02	8.254734490389291357e-02	6.353058263535954486e-02	1.147678088360509774e-01	7.245532546599114943e-02
8.500000000000000000e+01	7.169913670178593712e-01	4.110433566775377467e-02	4.053646405763883936e-02	2.789928225814665777e-02	5.516556802316323338e-02	3.254301568502314390e-02
4.000000000000000000e+01	5.485298113968199996e-01	6.272033516110203655e-02	6.704715166151241357e-02	4.862966432747709011e-02	8.366551752424028487e-02	6.135632442963266653e-02
3.500000000000000000e+01	6.785277498187720635e-01	6.914214599769152869e-02	4.921068933124004424e-02	3.775343682320289607e-02	7.557715123636057908e-02	5.695911750280113067e-02
9.600000000000000000e+01	1.252346110672536206e+00	3.274248354488485530e-02	2.818096294933919096e-02	1.823414479294496737e-02	9.950350307765418179e-02	4.651343266529300857e-02
8.900000000000000000e+01	1.803122718686935855e+00	1.639729879059674544e-02	8.935358751740609881e-03	7.940248046780644040e-03	2.156418092504269052e-02	1.239473603585054991e-02
2.700000000000000000e+01	4.086271188249301911e-01	1.009987367453924756e-01	1.107393257362648820e-01	7.109359390969050008e-02	1.156884469358478995e-01	7.206300544116507611e-02
9.000000000000000000e+01	1.280769128585595329e+00	2.215861911962881126e-02	1.932206093283820453e-02	1.307646059365154961e-02	4.646119421967317975e-02	2.765975414022629753e-02
4.800000000000000000e+01	1.386589062016702734e+00	3.630588378689521972e-02	3.467419667066329314e-02	2.256653630628867313e-02	7.703829390067853944e-02	4.089222321672313087e-02
9.700000000000000000e+01	6.093225087158109510e-01	4.302330979106994135e-02	3.973377627835907727e-02	2.546575072443348770e-02	4.469902567113847452e-02	3.180338602856770669e-02
4.100000000000000000e+01	1.279512508293208173e+00	2.598157655341389385e-02	2.720708410768993626e-02	1.630109732266867700e-02	4.651827779917094841e-02	2.563142109903092727e-02
