# Supplementary material for: Discrete natural neighbour interpolation with uncertainty using cross-validation error-distance fields
Source: PeerJ Comput Sci. 2020 Jul 13;6:e282. doi: 10.7717/peerj-cs.282 (PMC7924714; doi:10.7717/peerj-cs.282)
Supplement: Supplemental Information 1 [file peerj-cs-06-282-s001.zip › nni-discrete-method/points.txt]

x	y	z
17.70	10.45	0.01
11.84	20.46	0.35
17.60	20.22	0.62
14.02	11.21	0.14
18.52	17.85	0.21
11.78	17.98	0.55
17.90	13.86	0.92
14.55	18.67	0.76
